# Supplementary material for: Artificial sweeteners inhibit multidrug‐resistant pathogen growth and potentiate antibiotic activity
Source: EMBO Mol Med. 2022 Nov 22;15(1):e16397. doi: 10.15252/emmm.202216397 (PMC9832836; doi:10.15252/emmm.202216397)
Supplement: Supplementary file 2 — Table EV1 [file EMMM-15-e16397-s007.xlsx]

## Sheet: Data
MIC (mg/L)	Control	Ace-K 2.2%	Ace-K 2.4%
Doripenem	> 32.0	3.3 ± 0.5	1.9 ± 0.3
Imipenem	> 32.0	6.5 ± 1.9	4.5 ± 1.0
Meropenem	> 32.0	3.5 ± 1.7	1.8 ± 0.3

## Sheet: Legend
Table EV1: Minimum inhibitory concentration (MIC) of the carbapenems doripenem, imipenem and meropenem measured for A. baumannii AB5075 in the presence of 2.2% and 2.4% ace-K compared to a water control. Assays were performed in cation-adjusted Mueller-Hinton agar (CaCl2 2 mM, MgSO4 1 mM) with Etest strips. Averages of four biological replicates are presented ± S.D. MICs above 32 mg/L were beyond…
