# Supplementary material for: Artificial sweeteners inhibit multidrug‐resistant pathogen growth and potentiate antibiotic activity
Source: EMBO Mol Med. 2022 Nov 22;15(1):e16397. doi: 10.15252/emmm.202216397 (PMC9832836; doi:10.15252/emmm.202216397)
Supplement: Supplementary file 3 — Table EV2 [file EMMM-15-e16397-s006.xlsx]

## Sheet: Sheet1
Bacterial strains
Strain	Relevant features	Reference
Acinetobacter baumannii
AB0057		Crépin et al., 2018
AB5075	Wild type strain	Jacobs et al., 2014
AB5075/miniTn7T-Tc-lacIq-Ptac	AB5075 bearing a miniTn7T-Tc-lacIq-Ptac insertion in the attTn7 site	This work
AB5075/miniTn7T-zeo-gfpmut3	AB5075 bearing a miniTn7T-zeo-gfpmut3 insertion in the attTn7 site	This work
AB5075/csuA/B::Tn101	ID barcode tnab1_jr130918p01q119	Manoil AB5075 mutant library; Gallagher et al., 2015
AB5075/csuC::Tn26	ID barcode tnab1_kr121212p02q171	Manoil AB5075 mutant library; Gallagher et al., 2015
AB5075/csuE::Tn26	ID barcode tnab1_kr121128p03q170	Manoil AB5075 mutant library; Gallagher et al., 2015
AB5075/miniTn7T-zeo-PpilA::gfpmut3	AB5075 bearing a miniTn7T-zeo-PpilA::gfpmut3 insertion in the attTn7 site	This work
BAA 747		ATCC
Escherichia coli
DH5α	F- φ80lacZΔM15, Δ(lacZYA-argF)U169, recA1, endA1, hsdR17(rK-m K-), supE44, thi-1, gyrA, relA1	Hanahan, 1983
NCTC 13476	Clinical isolate	NCTC
DH5αλpir	F- φ80lacZΔM15, Δ(lacZYA-argF)U169, recA1, endA1, hsdR17(rK-m K-), supE44, thi-1, gyrA, relA1, λpir lysogen	Martínez-García & de Lorenzo, 2011
MG1655	F- rph-1	Bachmann, 1996
JD1709	MG1655 derivative bearing fis::mCherry-FRT::cat::FRT obtained by P1 transduction from AB1157 RRL309. Cmr	This work
RCe849	JD1709 derivative, pCP8. Cmr, Apr	This work
AB1157 RRL309	fis::mCherry-FRT::cat::FRT, pCP8. Cmr, Apr	Prof David Sherratt's collection
Other bacterial species
Enterobacter cloacae DUB	Clinical isolate	Dortet et al., 2015
Enterococcus faecalis CCUG 19916T	Clinical isolate	CCUG
Klebsiella pneumoniae ST234	Clinical isolate	Nordmann et al., 2012
Pseudomonas aeruginosa G4R7	Clinical isolate	FNRCAR collection, France; Furniss et al., 2022
Pseudomonas aeruginosa PA14	Wild type strain	Schroth et al., 1977
Staphylococcus aureus CCUG 62707	Clinical isolate	CCUG
Stenotrophomonas maltophilia CCUG 63145	Clinical isolate	CCUG
Plasmids
Name	Relevant features	Reference
pCP8	pBR322 derivative plasmid bearing a PftsKi::ftsZ::cfp fusion. Apr	Wang et al., 2005
pRK2013	ColE1, tra+. Conjugative helper plasmid. Kmr	Figurski and Helinski, 1979
pSEVA524	oriRK2, lacIq-Ptrc. Tcr	Silva-Rocha et al., 2013
pTNS2	R6K replicon-based helper plasmid expressing the Tn7 transposase. Apr	Choi et al., 2005
pUC18T-miniTn7T-Gm-lacIq-Ptac	pUC18T derivative vector bearing a miniTn7T backbone including a Gm resistance marker and the lacIq-Ptac expression system. Gmr, Apr	Meisner et al., 2016; Addgene #110558
pUC18T-miniTn7T-Tc-lacIq-Ptac	pUC18T derivative vector bearing a miniTn7T backbone including a Tc resistance marker and the lacIq-Ptac expression system. Tcr, Apr	This work
pUC18T-miniTn7T-zeo-gfpmut3	pUC18T derivative vector bearing a miniTn7T backbone including a zeocin resistance marker and the gfpmut3 coding regions to construct transcriptional fusions. Zeor, Apr	Choi & Schweizer, 2006; Addgene #65037
pUC18T-miniTn7T-zeo-PpilA::gfpmut3	pUC18T derivative vector bearing a miniTn7T backbone including a PpilA::gfpmut3 transcriptional fusion. Zeor, Apr	This work
Oligonucleotides
Name	Sequence	Reference
AB5075-glmS fw	TTTGCTGATGAAAATAGTGG	This work
PpilA fw EcoRI	TTTTTGAATTCATTTTACAGGCTATTCTGAGTG	This work
PpilA rv BamHI	TTTTTGGATCCAGCCTTTTCCCCAAAGATTG	This work
tetA fw	TAAATTTGACAGCTTATCATCG	de Dios et al., 2022
tetA rv	AAAGGACAATTGTCTCAGGTCG	de Dios et al., 2022
Tn7R	CACAGCATAACTGGACTGATTTC	Kumar et al., 2010

## Sheet: Legend
Table EV2: Strains, plasmids and primers used in this study.
