# Supplementary material for: Artificial sweeteners inhibit multidrug‐resistant pathogen growth and potentiate antibiotic activity
Source: EMBO Mol Med. 2022 Nov 22;15(1):e16397. doi: 10.15252/emmm.202216397 (PMC9832836; doi:10.15252/emmm.202216397)
Supplement: Supplementary file 4 — Movie EV1 [file EMMM-15-e16397-s005.zip]

Archive with 2 entries (2 files):
- Movie EV1 Legend.docx
- Movie_EV1.mp4
