# Supplementary material for: Artificial sweeteners inhibit multidrug‐resistant pathogen growth and potentiate antibiotic activity
Source: EMBO Mol Med. 2022 Nov 22;15(1):e16397. doi: 10.15252/emmm.202216397 (PMC9832836; doi:10.15252/emmm.202216397)
Supplement: Supplementary file 9 — Dataset EV1 [file EMMM-15-e16397-s004.xlsx]

## Sheet: Dataset
Locustag	Gene	Description	FeatureType	logFC	FC	1/FC	PValue	FDR	Control Rep1	Control Rep2	Control Rep3	Ace-K Rep1	Ace-K Rep2	Ace-K Rep3
ABUW_0603		hypothetical protein	CDS	6.28603	78.0338	0.012815	5.83e-07	0.000100011	2.10896	1.76431	2.43875	262.963	124.282	105.772
ABUW_1857		Glu-tRNA amidotransferase	CDS	5.79711	55.6036	0.0179844	1.55e-07	3.67e-05	0.626988	1.7139	0.907442	55.9945	64.1647	63.6889
ABUW_1858		acyl-CoA dehydrogenase	CDS	5.57922	47.8092	0.0209165	6.39e-09	1.21e-05	3.64793	2.52045	2.72233	145.779	150.114	129.44
ABUW_1860		hypothetical protein	CDS	5.17913	36.2305	0.0276011	8.31e-08	2.62e-05	4.27492	3.22617	2.26861	123.16	132.496	98.9462
ABUW_1861		ring hydroxylating dioxygenase, Rieske	CDS	5.02704	32.6055	0.0306696	4.91e-09	1.21e-05	12.8818	13.4592	12.3072	391.41	483.557	385.964
ABUW_1862		aromatic-ring-hydroxylating dioxygenase beta subunit	CDS	4.86046	29.05	0.0344235	2.59e-08	1.39e-05	6.95387	6.25071	4.59393	156.168	195.173	166.416
ABUW_1863		short-chain dehydrogenase/reductase	CDS	4.75718	27.0429	0.0369783	7.31e-08	2.51e-05	6.44088	7.05725	4.42378	141.779	193.446	150.457
ABUW_1864		2Fe-2S iron-sulfur cluster binding domain protein	CDS	4.73926	26.709	0.0374405	3.42e-08	1.44e-05	6.32688	4.5368	4.31035	119.758	154.221	131.552
ABUW_1859		hypothetical protein	CDS	4.6859	25.7394	0.038851	1.65e-08	1.32e-05	2.56495	2.01636	2.15517	55.5347	67.0218	51.1181
ABUW_1563		hypothetical protein	CDS	4.67851	25.6078	0.0390506	2.98e-08	1.41e-05	27.4165	20.2644	20.5309	660.027	511.651	575.263
ABUW_1865		P-hydroxyphenylacetate hydroxylase C1:reductase component	CDS	4.59046	24.0916	0.0415083	2.49e-08	1.39e-05	7.12486	7.20848	5.38794	146.376	184.935	144.515
ABUW_0607		hypothetical protein	CDS	4.30948	19.8281	0.0504334	5.47e-07	9.83e-05	18.9236	13.6104	11.2296	373.664	270.408	223.869
ABUW_3851		hypothetical protein	CDS	4.22581	18.711	0.0534446	2.22e-06	0.000226283	9.00583	10.1322	6.23866	219.335	157.138	99.0444
ABUW_1855		general substrate transporter:Major facilitator superfamily	CDS	3.66094	12.6489	0.0790583	7.37e-06	0.00050669	3.98992	4.08312	1.53131	34.6632	46.9628	40.4624
ABUW_2104	aspA	fumarate lyase	CDS	3.54236	11.6508	0.0858308	1.13e-07	3.04e-05	368.726	384.217	372.789	4387.7	3953.57	4774.66
ABUW_1876	catC	muconolactone delta-isomerase	CDS	3.43176	10.7911	0.0926693	2.51e-07	5.57e-05	3.36294	2.8229	2.72233	25.6526	33.2133	37.4179
ABUW_2128	lpdA2	dihydrolipoamide dehydrogenase	CDS	3.42384	10.7319	0.09318	1.6e-05	0.000828669	29.9814	44.3095	21.6652	233.264	310.943	486.187
ABUW_1877	catB	muconate cycloisomerase	CDS	3.3656	10.3074	0.097018	3.18e-06	0.000292925	9.57582	12.9551	7.76997	73.6019	132.436	106.852
ABUW_2130	acoB	acetoin:2,6-dichlorophenolindophenol oxidoreductase subunit beta	CDS	3.34732	10.1775	0.0982555	1.81e-05	0.000871177	36.8783	57.0125	25.5218	286.408	384.274	545.26
ABUW_2129	acoC	dihydrolipoamide acetyltransferase	CDS	3.33448	10.0874	0.0991338	7.78e-06	0.00050669	53.864	71.2782	33.6321	397.294	566.828	638.019
ABUW_1564		hypothetical protein	CDS	3.31815	9.97387	0.100262	1.98e-06	0.000213366	77.1765	53.7359	69.0223	891.728	551.888	550.465
ABUW_2131	acoA	acetoin:2,6-dichlorophenolindophenol oxidoreductase alpha subunit	CDS	3.30402	9.87666	0.101249	1.13e-05	0.000690802	45.5991	64.8259	29.4919	350.31	441.713	590.436
ABUW_2166		hypothetical protein	CDS	3.29547	9.81827	0.101851	2.27e-05	0.00098455	0.455991	1.109	0.567151	8.41296	4.82128	8.10229
ABUW_2189		IucA/IucC-family aerobactin siderophore biosynthesis component	CDS	3.21911	9.3121	0.107387	2.88e-05	0.00118408	43.6612	63.2632	37.2051	530.89	571.768	239.975
ABUW_1114	aroP3	aromatic amino acid transport protein	CDS	3.13201	8.76658	0.11407	5.53e-06	0.000409779	139.533	163.728	81.7832	1021.55	1058	1296.32
ABUW_1870		peptidase S45, penicillin amidase	CDS	3.07227	8.41096	0.118893	9.15e-07	0.00014399	9.34782	10.4347	7.94012	59.9941	77.5572	95.9017
ABUW_3781		acetyl-coenzyme A synthetase	CDS	3.06896	8.39166	0.119166	8.83e-05	0.00245189	29.6394	31.808	15.4832	113.276	296.3	236.44
ABUW_0069	maiA	maleylacetoacetate isomerase	CDS	3.06668	8.37842	0.119354	1.43e-06	0.000176017	64.1808	57.2141	92.6725	677.726	525.163	590.633
ABUW_2358		proton/sodium-glutamate symport protein	CDS	2.98166	7.89892	0.1266	9.58e-07	0.000144646	356.186	387.191	340.744	2627.23	2440.7	3495.62
ABUW_1872	pcaF2	beta-ketoadipyl CoA thiolase	CDS	2.97031	7.83706	0.127599	3.27e-05	0.00126208	9.34782	7.15807	6.23866	45.9265	40.475	91.8751
ABUW_0068		glyoxalase/bleomycin resistance protein/dioxygenase	CDS	2.9346	7.64542	0.130797	1.34e-05	0.000744556	44.6301	38.8149	80.9325	478.435	420.88	357.336
ABUW_1874	pcaI2	3-oxoadipate CoA-transferase subunit A	CDS	2.89793	7.45354	0.134164	5.16e-06	0.000389521	10.8298	7.9142	7.14611	50.4778	57.1411	85.3933
ABUW_2531	paaK	phenylacetate-CoA oxygenase/reductase, PaaK subunit	CDS	2.86651	7.29299	0.137118	0.00269975	0.0206793	296.85	367.431	89.0995	2093.72	2716.7	684.423
ABUW_1875	catA	catechol 1,2-dioxygenase	CDS	2.84889	7.20446	0.138803	1.91e-05	0.000871177	38.0183	34.0764	24.4442	172.351	186.244	337.055
ABUW_2165		outer-membrane receptor for Fe(III)-coprogen,Fe(III)-ferrioxamine B and Fe(III)-rhodotrulic acid	CDS	2.76854	6.81416	0.146753	3.37e-07	7.07e-05	27.8725	27.0696	27.0531	217.542	154.46	186.795
ABUW_2188		hypothetical protein	CDS	2.76161	6.78154	0.147459	4.98e-05	0.00166294	35.9093	49.9553	35.3902	320.06	355.584	146.971
ABUW_0066	hppD	4-hydroxyphenylpyruvate dioxygenase	CDS	2.75239	6.73834	0.148405	2.46e-06	0.000240738	439.975	341.621	477.995	3326.52	2443.26	2717.75
ABUW_2530	caiD	enoyl-coA hydratase	CDS	2.74609	6.70898	0.149054	0.00477461	0.0294338	132.123	172.651	37.9991	898.302	1117.41	284.415
ABUW_0307		hypothetical protein	CDS	2.7214	6.59512	0.151627	0.0065977	0.0362106	9.63282	2.2684	2.89247	60.6377	20.416	16.0573
ABUW_0071	aroP1	aromatic amino acid transport protein	CDS	2.70512	6.52113	0.153348	4.33e-05	0.0015718	86.8093	59.6338	147.062	728.112	603.017	582.727
ABUW_0356		hypothetical protein	CDS	2.68589	6.43478	0.155405	1.51e-06	0.000176017	83.7884	81.7129	67.6044	580.173	387.905	532.001
ABUW_0070	fahA	fumarylacetoacetase	CDS	2.65658	6.30537	0.158595	1.24e-05	0.000733409	206.393	170.029	321.575	1650.96	1327.7	1422.42
ABUW_3783	mmsA1	methylmalonate-semialdehyde dehydrogenase	CDS	2.64533	6.25637	0.159837	0.000153743	0.00345556	58.0819	58.4744	29.7754	177.27	435.82	302.731
ABUW_1113		indole-3-pyruvate decarboxylase	CDS	2.6388	6.22812	0.160562	6.7e-05	0.00207013	858.86	854.784	367.344	4318.88	4653.25	3988.73
ABUW_2187		transporter, major facilitator family	CDS	2.63429	6.20871	0.161064	0.000149139	0.00341251	31.9764	38.462	24.7278	213.082	281.599	96.4909
ABUW_3782	mmsB	3-hydroxyisobutyrate dehydrogenase	CDS	2.55115	5.86101	0.170619	0.000586866	0.00767184	22.9706	27.2712	11.5132	62.1088	183.982	116.28
ABUW_2710	benA	benzoate 1,2-dioxygenase, large subunit	CDS	2.53533	5.7971	0.1725	2.75e-05	0.00114052	3.70493	4.33517	2.21189	18.343	15.7733	25.5345
ABUW_3343		hypothetical protein	CDS	2.52235	5.74518	0.174059	4.82e-06	0.000371436	51.299	65.1788	41.2319	327.922	242.909	335.435
ABUW_2532	paaJ	phenylacetate-CoA oxygenase, PaaJ subunit	CDS	2.50175	5.66373	0.176562	0.00324112	0.0229615	205.538	278.005	66.0164	1219.83	1413.05	480.049
ABUW_1873	pcaJ2	3-oxoadipate CoA-transferase subunit B	CDS	2.49353	5.63155	0.177571	1.13e-05	0.000690802	7.29586	6.2003	6.40881	25.9744	36.7846	49.3994
ABUW_3561		hypothetical protein	CDS	2.44874	5.45939	0.183171	0.000149119	0.00341251	0.968981	1.51227	2.55218	7.95324	7.26168	12.2762
ABUW_2533	paaI2	phenylacetate-CoA oxygenase, PaaI subunit	CDS	2.439	5.42267	0.184411	0.00345107	0.0238395	433.99	542.299	138.782	2283.31	2860.75	902.939
ABUW_2535	paaG	phenylacetate-CoA oxygenase, PaaG subunit	CDS	2.43542	5.40921	0.18487	8.71e-05	0.00243497	949.032	960.089	549.683	5138.94	5249.66	2911.77
ABUW_1233		OmpW family protein	CDS	2.41693	5.34032	0.187255	1.65e-05	0.000843205	69.2537	88.014	43.6706	372.653	359.096	341.573
ABUW_1629		hypothetical protein	CDS	2.40439	5.29412	0.188889	0.00237781	0.0188583	11.6278	16.1813	4.42378	74.7972	69.4026	26.8603
ABUW_2828		TonB-dependent siderophore receptor	CDS	2.39461	5.25835	0.190174	1.22e-06	0.000176017	135.087	115.134	133.167	749.995	571.173	694.833
ABUW_3562		putative fusaric acid resistance protein	CDS	2.38065	5.20773	0.192022	1.31e-06	0.000176017	16.5297	16.1813	20.1906	88.4051	80.0571	107.048
ABUW_2534	paaH	phenylacetate-CoA oxygenase, PaaH subunit	CDS	2.36589	5.15469	0.193998	0.00143541	0.0132198	193.853	207.332	73.3894	897.612	1133.95	414.985
ABUW_3186		hypothetical protein	CDS	2.336	5.049	0.198059	9.14e-05	0.00250032	43.6042	85.2919	36.1275	279.926	283.325	270.322
ABUW_2127	budC	acetoin dehydrogenase	CDS	2.32177	4.99946	0.200022	6.8e-05	0.00207013	5.92789	9.72893	5.44465	27.6295	30.4753	47.6808
ABUW_2711	benB	benzoate 1,2-dioxygenase, small subunit	CDS	2.25443	4.77146	0.20958	0.00150655	0.0136748	2.10896	0.655316	1.02087	4.27544	4.40463	9.2317
ABUW_3839		hypothetical protein	CDS	2.23223	4.69859	0.21283	3.63e-05	0.00138547	4.50291	4.03272	3.7432	23.308	22.1422	12.3253
ABUW_2186		siderophore biosynthesis protein	CDS	2.22513	4.67553	0.21388	0.000845653	0.00967634	75.5805	95.5249	62.3866	386.72	548.198	157.037
ABUW_3874		lipoprotein, putative	CDS	2.21029	4.6277	0.21609	0.000304541	0.00519076	21.1466	25.0028	8.73413	93.3701	89.5806	71.3002
ABUW_2185		siderophore biosynthesis protein	CDS	2.17248	4.50796	0.22183	0.00141964	0.0131065	51.983	63.6161	45.2587	253.262	375.881	96.2454
ABUW_2536	paaN	phenylacetic acid degradation protein PaaN	CDS	2.16869	4.49614	0.222413	0.000854826	0.00969316	1050.89	1128	493.819	4710.94	5052.11	2254.01
ABUW_3403		TonB-dependent receptor	CDS	2.08571	4.24484	0.23558	0.00197017	0.0165319	115.024	110.849	245.917	579.851	372.37	1050.35
ABUW_2096	atoD	3-oxoacid CoA-transferase, subunit A	CDS	2.06958	4.19766	0.238228	2.61e-05	0.00109504	58.4809	79.6965	45.3154	262.043	288.027	220.382
ABUW_2529	paaB	enoyl-CoA hydratase	CDS	2.06459	4.18316	0.239054	0.0119662	0.0534084	210.953	270.192	58.8703	874.212	1063.96	321.096
ABUW_3777		shikimate transporter	CDS	2.04003	4.11253	0.243159	5.26e-05	0.00169619	24.4525	23.7426	22.4592	61.1894	108.985	120.503
ABUW_0698		flavodoxin/nitric oxide synthase	CDS	2.03214	4.09011	0.244492	2.22e-06	0.000226283	84.0734	79.3941	90.6308	351.092	298.86	389.352
ABUW_4021		hypothetical protein	CDS	2.02186	4.06107	0.24624	0.00019345	0.00397849	6.26988	10.6867	4.42378	30.6636	31.1895	25.289
ABUW_0143		TonB-dependent receptor protein	CDS	2.01935	4.05402	0.246669	7.77e-06	0.00050669	7.35286	6.65398	8.45055	31.4911	24.404	35.1099
ABUW_1871	pcaD2	3-oxoadipate enol-lactonase	CDS	2.01641	4.04575	0.247173	0.00018704	0.00388057	8.15084	5.54498	5.95509	21.7909	19.047	38.5964
ABUW_1355		complement control module protein	CDS	1.95949	3.88925	0.257119	7.41e-05	0.00220431	91.8252	126.073	67.4343	415.315	396.238	298.361
ABUW_1905		isochorismatase hydrolase	CDS	1.93404	3.82123	0.261696	9.99e-05	0.00265744	100.831	114.832	59.9479	339.92	416.297	297.133
ABUW_2098	atoE	short-chain fatty acid transporter	CDS	1.93335	3.8194	0.261821	3.01e-05	0.00122266	41.3242	62.1542	36.3544	162.145	189.816	182.326
ABUW_3020	emrA	RND family multidrug resistance secretion protein	CDS	1.92289	3.79183	0.263725	1.78e-06	0.00019763	42.4642	40.7808	40.1543	149.87	141.543	176.532
ABUW_2965		hypothetical protein	CDS	1.91181	3.76281	0.265759	0.0018096	0.0156362	219.617	218.926	82.1802	788.888	754.679	415.967
ABUW_2178		rhizobactin siderophore biosynthesis protein RhbD	CDS	1.89502	3.71927	0.26887	0.000305177	0.00519076	26.7895	15.0723	25.2382	112.954	57.3792	79.0587
ABUW_0259		sulfate transporter	CDS	1.86648	3.64643	0.274241	0.00285704	0.0211949	1366.49	2272.54	653.245	5397.17	6332.84	3921.71
ABUW_3426		TonB protein	CDS	1.86329	3.63837	0.274848	1.3e-05	0.000733409	79.1145	69.3627	88.3622	303.372	229.16	329.15
ABUW_0922		multidrug efflux protein	CDS	1.84283	3.58713	0.278775	3.61e-06	0.00031707	93.6492	106.665	82.6907	348.241	346.478	320.556
ABUW_1904		antibiotic biosynthesis monooxygenase	CDS	1.83989	3.57983	0.279343	0.000168846	0.00368534	19.8926	22.3816	11.8535	51.9949	80.6523	61.3319
ABUW_2182		TonB-dependent receptor	CDS	1.8216	3.53473	0.282907	0.000131338	0.00309957	273.994	254.868	435.799	1139.47	939.078	1331.23
ABUW_1931		transporter, major facilitator family	CDS	1.80244	3.4881	0.286689	0.000102266	0.00270039	12.9958	16.3325	21.1547	61.0974	43.6296	71.3493
ABUW_1655		TonB-dependent siderophore receptor	CDS	1.78294	3.44127	0.29059	1.29e-05	0.000733409	11.3998	9.5777	12.9878	45.145	35.3561	36.3376
ABUW_2097	atoA	3-oxoacid CoA-transferase, subunit B	CDS	1.75893	3.38447	0.295467	0.000358444	0.00578412	61.3308	108.631	48.3213	228.805	255.885	254.314
ABUW_2167		iron-regulated membrane protein	CDS	1.7305	3.31842	0.301348	7.32e-05	0.00219399	12.1408	11.1404	9.92515	42.3406	25.5945	42.2301
ABUW_2133		hypothetical protein	CDS	1.72196	3.29885	0.303136	0.000109502	0.00279488	33.5154	31.8585	18.7727	89.2785	105.294	83.1344
ABUW_1930		multidrug resistance efflux pump	CDS	1.69697	3.24218	0.308434	1.74e-05	0.000866118	23.7685	22.1295	29.7754	82.5206	70.2359	92.5626
ABUW_1646		TonB-dependent siderophore receptor	CDS	1.68959	3.22565	0.310015	0.00065342	0.00827957	59.6209	62.1038	94.6575	208.945	158.209	330.77
ABUW_3286		major facilitator superfamily MFS_1	CDS	1.67504	3.19327	0.313158	3.81e-05	0.00141091	18.4106	16.03	22.4592	56.2243	52.0222	73.4117
ABUW_1854	benP1	benzoate transport porin BenP	CDS	1.66117	3.16273	0.316182	0.00134959	0.0126453	4.16092	5.44417	6.12523	14.8031	9.88065	25.0435
ABUW_0072		peptidase M15 family	CDS	1.64988	3.13808	0.318666	2.51e-05	0.00107801	4.44591	5.89785	4.53721	17.1018	16.309	13.4056
ABUW_3362		efflux transporter, RND family, MFP subunit	CDS	1.64792	3.13382	0.319099	1.5e-05	0.000792228	113.485	128.644	97.6067	398.168	320.228	346.336
ABUW_2184		hypothetical protein	CDS	1.64384	3.12496	0.320005	0.00269992	0.0206793	5.0729	7.00684	4.76407	19.3084	25.0588	8.49513
ABUW_1168	bauF	siderophore-interacting protein	CDS	1.63661	3.10934	0.321612	0.000176441	0.00376838	9.57582	6.25071	7.99683	30.066	25.8921	18.0706
ABUW_1945		methylenetetrahydrofolate reductase domain protein	CDS	1.62812	3.09111	0.323509	0.000603731	0.00783398	5.64289	6.25071	8.73413	20.044	14.3448	29.3156
ABUW_1800		ferrichrome-iron receptor	CDS	1.62349	3.08119	0.32455	0.00453813	0.0284651	31.1784	28.2794	68.1149	110.978	89.3425	192.638
ABUW_1923		hypothetical protein	CDS	1.622	3.078	0.324886	7.52e-06	0.00050669	3.13494	3.32699	3.06262	9.24047	10.1783	9.96828
ABUW_3425		MotA/TolQ/ExbB proton channel	CDS	1.60169	3.03498	0.329491	7.66e-05	0.00222465	213.689	216.254	268.489	716.527	551.471	851.723
ABUW_1111		aldehyde dehydrogenase	CDS	1.6011	3.03374	0.329626	0.00117034	0.0118143	980.951	1038.83	467.73	2358.53	2990.33	2197.73
ABUW_2527	paaE	beta-ketoadipyl CoA thiolase	CDS	1.58799	3.00631	0.332634	0.0279532	0.091545	341.936	466.384	101.123	879.637	1385.97	468.705
ABUW_2922		hypothetical protein	CDS	1.57679	2.98304	0.335228	0.00131552	0.0124185	7.75185	10.7875	5.78494	25.101	32.3204	15.3698
ABUW_3019	emrB	multidrug resistance protein B	CDS	1.57638	2.98221	0.335322	1.17e-05	0.000702442	32.0334	34.5805	35.2201	86.4742	102.318	114.954
ABUW_2987		RNA polymerase sigma factor FecI	CDS	1.56165	2.95192	0.338763	0.000406919	0.00624604	4.10392	2.31881	2.89247	10.8035	6.90455	9.67365
ABUW_2359	aspQ	L-asparaginase 2	CDS	1.55482	2.93797	0.340372	0.000758951	0.00901195	449.892	281.988	538.624	1249.58	945.031	1538.01
ABUW_2126		zinc-binding alcohol dehydrogenase	CDS	1.54916	2.92647	0.341709	0.000463005	0.00678276	48.4491	58.7768	31.647	102.565	141.008	162.979
ABUW_2528	paaC	3-hydroxyacyl-CoA dehydrogenase	CDS	1.53483	2.89754	0.34512	0.0440021	0.124552	402.469	576.527	104.072	1029.51	1591.32	517.663
ABUW_1300		hypothetical protein	CDS	1.51271	2.85345	0.350453	0.00748811	0.039634	0.284995	0.756134	0.567151	1.60904	1.01187	2.0133
ABUW_0928		lytic transglycosylase, catalytic	CDS	1.51033	2.84875	0.351031	0.000333789	0.00550388	10.6018	17.7439	17.2981	43.9037	34.2251	51.9529
ABUW_2939		major facilitator family transporter	CDS	1.49782	2.82416	0.354087	9.59e-06	0.000613632	30.9504	32.1105	28.074	77.3257	92.3781	87.7503
ABUW_2526	paaF	phenylacetate-CoA ligase	CDS	1.49649	2.82155	0.354415	0.0156079	0.0633616	210.041	262.58	104.923	563.668	825.689	240.417
ABUW_3560		HlyD family secretion protein	CDS	1.49254	2.81384	0.355387	5.54e-05	0.00177366	23.8825	24.0451	28.1307	76.3603	55.4745	82.1523
ABUW_2316		hypothetical protein	CDS	1.49063	2.81012	0.355857	0.000393493	0.00611453	38.9303	57.5166	28.2441	112.77	119.937	117.852
ABUW_2103		hypothetical protein	CDS	1.46043	2.75191	0.363384	0.0193752	0.0724053	0.740986	0.856952	0.510436	3.21807	1.66662	0.932991
ABUW_2132	lipA2	lipoic acid synthetase	CDS	1.44874	2.72969	0.366342	0.0010667	0.0109941	14.4777	11.2916	9.92515	23.7678	26.9635	46.6987
ABUW_2986		putative transmembrane sensor protein FecR	CDS	1.43976	2.71276	0.368628	0.000323493	0.00542893	2.33696	4.18394	4.25363	9.97603	9.464	9.87007
ABUW_0697		hypothetical protein	CDS	1.43966	2.71258	0.368653	0.00409279	0.0264568	8.32184	9.32565	13.5549	28.1351	15.3567	41.0516
ABUW_2964		putative cobalamin synthesis protein	CDS	1.4349	2.70363	0.369873	4.74e-05	0.00162859	20.2346	15.4251	19.8503	55.3968	51.546	43.114
ABUW_2628	pcaK2	4-hydroxybenzoate transporter	CDS	1.43196	2.69812	0.370628	7.85e-05	0.0022633	11.9128	8.51911	9.98186	29.1925	29.88	22.981
ABUW_3875		lipoprotein, putative	CDS	1.4135	2.66382	0.375401	0.0018842	0.0160242	144.093	186.261	93.9203	510.524	333.561	286.183
ABUW_0705		phospholipase, patatin family	CDS	1.40872	2.65502	0.376645	0.000262208	0.00476009	49.76	57.2141	31.8172	129.321	117.139	122.124
ABUW_2099		acetyl-CoA acetyltransferase	CDS	1.3953	2.63042	0.380167	0.000117896	0.00292878	149.052	190.243	121.087	394.858	385.286	430.944
ABUW_1799		sugar kinase, ribokinase family	CDS	1.38006	2.6028	0.384202	0.00291689	0.0214701	43.8322	32.7154	62.8971	116.402	79.819	166.613
ABUW_2168		hypothetical protein	CDS	1.36075	2.56819	0.389379	0.00149869	0.0136391	2.22296	2.2684	1.30445	6.3442	3.98797	4.56675
ABUW_1866	feaR	transcriptional regulator, AraC family	CDS	1.35518	2.55829	0.390886	0.00123147	0.012078	2.90694	2.67167	1.47459	6.25226	4.94033	6.87467
ABUW_2712	benC	benzoate 1,2-dioxygenase, electron transfer component	CDS	1.33521	2.52312	0.396334	0.000914149	0.0100377	4.90191	6.70439	5.38794	12.8263	10.5949	19.4946
ABUW_2969		high-affinity choline transport protein	CDS	1.3291	2.51246	0.398016	1.98e-05	0.000878282	44.1172	38.3612	40.608	110.334	94.4614	104.446
ABUW_2727	trmB	tRNA (guanine-N(7)-)-methyltransferase	CDS	1.329	2.51228	0.398044	0.0077009	0.0401883	11.7418	17.2903	25.0681	37.7434	29.5824	68.5503
ABUW_2342	ychF	GTP-binding protein YchF	CDS	1.32796	2.51048	0.398331	0.00643623	0.0357379	75.9795	84.6366	139.973	227.748	154.102	372.705
ABUW_2973	mqo	malate dehydrogenase	CDS	1.32545	2.50611	0.399025	0.00477832	0.0294338	161.706	141.7	301.441	441.474	388.917	685.356
ABUW_0742		hypothetical protein	CDS	1.3174	2.49217	0.401257	0.000384745	0.00602821	2.56495	3.57903	3.40291	9.83811	6.90455	7.07109
ABUW_0995	tolR	protein TolR	CDS	1.31269	2.48404	0.40257	0.000234406	0.00442558	33.1734	53.4335	45.1452	120.402	96.3066	110.633
ABUW_3622		transcriptional regulator	CDS	1.30593	2.47243	0.40446	0.000398844	0.00616609	6.89687	5.54498	6.86253	18.5729	11.4877	17.5795
ABUW_2137	prmB	protein-(glutamine-N5) methyltransferase, ribosomal protein L3-specific	CDS	1.29524	2.45417	0.407469	0.00655419	0.0360242	27.1885	36.8489	60.1748	90.5658	70.5931	143.632
ABUW_0996	tolQ	protein TolQ	CDS	1.29146	2.44776	0.408537	0.00010881	0.00279488	80.8244	111.051	99.8186	269.123	212.255	232.659
ABUW_2681		hypothetical protein	CDS	1.28495	2.43674	0.410384	0.0103002	0.0488002	7.86585	7.96461	8.45055	16.4581	10.1783	32.4583
ABUW_1562		luciferase family monooxygenase	CDS	1.28453	2.43603	0.410503	2.56e-05	0.00108759	33.8574	30.3966	30.3993	83.2561	69.8788	77.4383
ABUW_3364		RND efflux system, outer membrane lipoprotein, NodT family	CDS	1.27923	2.42709	0.412017	5.18e-05	0.00169619	114.112	134.34	101.86	294.178	273.027	283.089
ABUW_1453		metalloendopeptidase	CDS	1.27584	2.42139	0.412986	0.000504302	0.00702673	27.7015	37.2522	43.9542	81.831	74.1049	107.785
ABUW_2074		transcriptional regulator, fur family	CDS	1.26881	2.40963	0.415002	0.0109864	0.0506837	5.3009	4.4864	3.40291	10.8955	15.7733	5.25421
ABUW_1533	fis	transcriptional regulator, Fis-type	CDS	1.26509	2.40342	0.416073	0.00131311	0.0124185	38.0753	39.2182	63.0672	99.3465	94.2828	143.681
ABUW_2300	bla-OXA-69	carbapenem-hydrolyzing oxacillinase OXA-69	CDS	1.25926	2.39374	0.417757	0.000228993	0.00439045	80.0835	73.5971	56.9987	184.533	182.971	136.855
ABUW_2696		hypothetical protein	CDS	1.25769	2.39112	0.418214	0.0207342	0.0755718	0.284995	0.705725	0.794012	1.10334	1.19044	2.0133
ABUW_0729	uppP	undecaprenyl-diphosphatase UppP	CDS	1.25742	2.39069	0.41829	0.00132302	0.0124581	73.1296	97.1884	123.866	230.414	177.018	295.856
ABUW_2968	betT	high-affinity choline transport protein	CDS	1.25609	2.38848	0.418676	0.000139691	0.00327624	134.061	162.266	159.54	370.17	298.681	419.993
ABUW_3588		lipoprotein, putative	CDS	1.25521	2.38701	0.418934	0.000400077	0.00616609	17.4417	11.1404	11.1729	34.3874	31.3086	29.1683
ABUW_2183		dimethylmenaquinone methyltransferase	CDS	1.24951	2.37761	0.42059	0.0028867	0.0213729	7.52386	8.61993	7.4864	20.1819	25.1778	10.9504
ABUW_4069		hypothetical protein	CDS	1.24775	2.3747	0.421105	0.00417098	0.026785	0.569989	0.907361	0.510436	1.47112	1.60709	1.71867
ABUW_3424		biopolymer transport protein ExbD/TolR	CDS	1.24762	2.37449	0.421143	0.000280309	0.00496838	89.0323	84.7374	106.624	228.483	172.257	265.019
ABUW_2181		hypothetical protein	CDS	1.24274	2.36648	0.422568	0.000229057	0.00439045	5.69989	4.5368	7.08939	14.2055	12.7972	13.9458
ABUW_1691		PepSY-associated TM helix domain- containing protein	CDS	1.22584	2.33892	0.427548	0.000501161	0.00700883	10.2028	8.61993	10.0953	21.3312	17.3804	28.8736
ABUW_2953		rieske (2Fe-2S) protein	CDS	1.22362	2.33532	0.428207	0.00614138	0.0347665	1.19698	0.705725	0.623866	1.93084	2.38088	1.62046
ABUW_2180		hypothetical protein	CDS	1.22333	2.33486	0.428292	3.78e-05	0.00141091	37.1063	42.4947	42.7065	100.036	86.9021	98.6516
ABUW_1652		hypothetical protein	CDS	1.21352	2.31903	0.431215	0.0141378	0.0596472	16.2447	13.812	6.35209	31.1234	36.1894	17.2358
ABUW_3342	dusA	tRNA-dihydrouridine synthase A	CDS	1.21168	2.31607	0.431766	0.000464639	0.00678276	13.9647	16.8366	18.6593	41.2833	28.8086	44.4399
ABUW_3363	macB	macrolide export ATP-binding/permease protein MacB	CDS	1.21167	2.31605	0.431769	4.91e-05	0.00165376	140.673	165.593	137.931	359.137	332.787	336.908
ABUW_0600		TonB-dependent receptor	CDS	1.20418	2.30407	0.434015	0.000165549	0.00363971	51.812	47.9893	64.8821	119.482	114.639	145.301
ABUW_3730		lipoprotein, putative	CDS	1.19868	2.2953	0.435674	0.000232347	0.00440875	20.1776	19.9115	21.5517	59.1666	40.0583	42.2301
ABUW_0547		hypothetical protein	CDS	1.19859	2.29515	0.435702	3.93e-05	0.00144097	28.6704	32.6146	28.5277	74.1536	67.4979	64.5237
ABUW_0750		hypothetical protein	CDS	1.19458	2.28877	0.436915	0.0253769	0.0858629	0.341993	0.705725	0.510436	1.74695	1.01187	0.834782
ABUW_1242	rlpA	rare lipoprotein A	CDS	1.18834	2.2789	0.438808	0.000706682	0.00866374	224.348	189.134	270.588	590.746	397.19	570.942
ABUW_3124		major facilitator superfamily MFS_1	CDS	1.18212	2.2691	0.440703	0.0263309	0.088143	42.8632	88.5685	24.5577	89.5084	137.02	127.672
ABUW_4072		hypothetical protein	CDS	1.1813	2.26781	0.440954	0.000223564	0.00435143	2.39395	2.41963	2.15517	5.42475	5.71411	4.71406
ABUW_1206		dipeptide/tripeptide permease	CDS	1.1796	2.26515	0.441473	0.000634884	0.00812652	496.118	583.433	374.887	1106.56	1218.12	969.918
ABUW_3838	nadC	nicotinate-nucleotide diphosphorylase	CDS	1.16624	2.24426	0.445582	0.000858396	0.00970451	46.1691	39.8735	57.8494	111.667	81.3666	129.833
ABUW_2604		allophanate hydrolase	CDS	1.1634	2.23985	0.446459	0.0218532	0.0781416	204.569	203.854	65.4493	279.834	364.275	417.391
ABUW_0386	mlaC	toluene tolerance protein	CDS	1.15916	2.23327	0.447774	0.000422654	0.0064094	770.226	697.055	562.217	1709.76	1443.17	1379.5
ABUW_2402	mdcA	malonate decarboxylase, alpha subunit	CDS	1.15077	2.22032	0.450385	0.000829356	0.00954771	7.46686	5.19212	4.70736	14.987	11.5473	11.9816
ABUW_0988		RNA polymerase sigma-70 factor	CDS	1.14796	2.216	0.451263	0.000150924	0.00341251	286.761	290.557	242.174	655.567	538.436	622.011
ABUW_1776		glycolate/propanediol utilization protein	CDS	1.14108	2.20546	0.45342	0.00285124	0.0211934	255.127	218.523	174.853	632.351	470.521	327.382
ABUW_0030		uracil-xanthine permease	CDS	1.13118	2.19038	0.456541	0.00256722	0.0200493	63.2118	52.9798	87.1712	130.102	118.865	196.419
ABUW_0387	mlaB	anti-sigma factor antagonist	CDS	1.12677	2.1837	0.457939	0.000792293	0.00926222	211.694	164.686	138.952	404.971	415.344	305.039
ABUW_2870		electron transport complex, rnfaBcdge type, B subunit	CDS	1.12597	2.18249	0.458193	0.00684774	0.0370977	8.49284	12.9551	13.6683	19.9061	19.2851	37.467
ABUW_0926		PP-loop domain protein	CDS	1.12328	2.17842	0.459049	0.00974509	0.0468757	43.0342	65.3804	92.2188	125.919	107.735	203.392
ABUW_1947		transcriptional regulator, LuxR family	CDS	1.11657	2.16831	0.461189	0.00176296	0.0153295	7.52386	6.85562	5.78494	17.1937	16.6066	9.96828
ABUW_3719		TonB-dependent copper receptor	CDS	1.10691	2.15383	0.464289	0.000327954	0.00545531	96.2712	103.338	92.0487	174.328	197.613	256.278
ABUW_1537	gidA	glucose inhibited division protein A	CDS	1.09995	2.14348	0.466532	0.0119377	0.0533898	118.33	191.352	232.419	300.568	292.789	568.634
ABUW_1011		hypothetical protein	CDS	1.09802	2.14061	0.467156	0.0021666	0.0176697	614.277	501.014	335.016	1117.77	1060.98	925.822
ABUW_2967		MarC family integral membrane protein	CDS	1.09691	2.13896	0.467517	0.00112082	0.0114076	25.5925	31.808	43.8408	68.8668	66.0694	81.6122
ABUW_2713	benD	1,6-dihydroxycyclohexa-2,4-diene-1-carboxylate dehydrogenase	CDS	1.09681	2.13882	0.467548	0.00190831	0.0161564	6.66887	6.80521	4.08349	12.5965	10.2973	14.6823
ABUW_2093		GntP family transporter	CDS	1.09668	2.13862	0.467591	0.00126545	0.0121896	28.8414	38.462	26.9397	56.2703	59.4625	85.8843
ABUW_2525	paaX	phenylacetic acid degradation operon negative regulatory protein PaaX	CDS	1.08722	2.12465	0.470666	0.0148188	0.0615574	91.9962	122.595	56.9987	197.957	259.516	119.718
ABUW_3633	feoA	iron transporter	CDS	1.0804	2.11462	0.472898	0.00700162	0.0377687	19.2656	11.8461	27.4501	48.1791	34.2847	41.248
ABUW_2916	pfeA	TonB dependent outer membrane siderophore receptor protein	CDS	1.07558	2.10756	0.474482	8.05e-05	0.00228611	25.5925	25.7086	28.0173	60.086	50.6532	56.4214
ABUW_0154		peptidase, M23/M37 family (EsvJ)	CDS	1.07367	2.10477	0.47511	0.000275842	0.0049364	313.152	285.617	324.524	693.449	548.495	701.364
ABUW_0548		hypothetical protein	CDS	1.07056	2.10025	0.476133	0.00186716	0.0159512	2.50795	2.01636	3.57305	5.5167	5.71411	5.74526
ABUW_2092	bdhA	3-hydroxybutyrate dehydrogenase	CDS	1.07027	2.09982	0.47623	0.00398481	0.0258744	40.9822	51.9716	24.2174	75.8546	81.6046	88.6833
ABUW_1180	basE	2,3-dihydroxybenzoate-AMP ligase	CDS	1.06882	2.09772	0.476708	0.000699548	0.00864939	11.6848	10.7875	11.9669	23.9976	29.642	18.6598
ABUW_2289	trmA	tRNA (uracil-5-)-methyltransferase	CDS	1.06707	2.09518	0.477287	0.00956209	0.0464001	18.8096	23.541	41.2886	55.6267	45.951	73.6081
ABUW_2637		hypothetical protein	CDS	1.06615	2.09384	0.477592	0.000477291	0.00687883	55.8589	57.5166	44.6915	131.435	106.306	93.25
ABUW_1598		hypothetical protein	CDS	1.06532	2.09263	0.477866	0.000941799	0.0102781	17.6697	16.6854	19.8503	43.0302	27.6182	42.7212
ABUW_3899	dsbC2	thiol:disulfide interchange protein DsbC	CDS	1.05306	2.07492	0.481946	0.0010532	0.0109255	53.294	57.0125	35.6171	111.943	101.128	89.7636
ABUW_1685		hypothetical protein	CDS	1.04821	2.06796	0.483568	0.000383534	0.00602821	148.653	124.913	103.335	273.49	263.563	242.381
ABUW_2790		glucarate transporter	CDS	1.04526	2.06374	0.484556	0.000517961	0.00716418	6.66887	6.95643	6.29538	16.2283	11.0116	13.8476
ABUW_2457		transcriptional regulator, LysR family	CDS	1.04514	2.06357	0.484597	0.00215988	0.017653	28.1005	22.5328	41.3453	70.062	58.9863	60.6935
ABUW_1722	fumC	fumarate hydratase, class II	CDS	1.04123	2.05798	0.485912	0.0122626	0.0541564	380.411	478.28	198.163	745.995	843.129	585.968
ABUW_4071		hypothetical protein	CDS	1.03039	2.04257	0.489579	0.000754874	0.00900385	4.78791	5.39376	5.89837	11.9069	8.63069	12.2762
ABUW_2962		YaeQ protein	CDS	1.02787	2.03901	0.490433	0.00809678	0.0413714	11.7988	12.0477	17.0145	30.8016	16.9638	35.4537
ABUW_0998		Peptidase M20D, amidohydrolase	CDS	1.02608	2.03648	0.491043	0.000589691	0.00767818	10.3168	9.72893	10.4356	19.3544	17.2614	25.4363
ABUW_1902	sndH2	L-sorbosone dehydrogenase	CDS	1.02282	2.03189	0.492152	0.0382609	0.11358	363.767	615.09	188.975	799.967	997.589	575.508
ABUW_4087		hypothetical protein	CDS	1.02281	2.03187	0.492158	0.00620544	0.0349727	172.023	234.906	325.772	477.24	390.762	620.734
ABUW_3344		transcriptional Regulator, LysR family	CDS	1.02242	2.03132	0.492291	0.000230469	0.00439521	17.8407	22.3312	23.8204	42.9843	43.9272	43.114
ABUW_2806		putrescine importer	CDS	1.02115	2.02954	0.492722	0.000771534	0.0091041	18.1257	18.4497	12.7609	30.066	32.7966	37.3197
ABUW_2605		hypothetical protein	CDS	1.0176	2.02454	0.493939	0.0275678	0.0906759	145.86	126.678	47.8109	177.821	239.636	231.185
ABUW_1364		alpha/beta hydrolase fold protein	CDS	1.01462	2.02037	0.494958	0.000521667	0.0071891	19.7786	14.0137	17.1847	36.8239	30.4157	35.6992
ABUW_0743		hypothetical protein	CDS	1.01171	2.0163	0.495958	0.0442742	0.124947	0.569989	0.504089	1.07759	1.8389	1.60709	0.883887
ABUW_2387		hypothetical protein	CDS	1.01034	2.01439	0.496429	0.00184607	0.0158067	13.2237	15.3243	16.1638	22.4805	29.2253	38.4
ABUW_1734		hypothetical protein	CDS	1.00673	2.00935	0.497672	0.0095451	0.0464001	98.4941	134.289	172.698	231.287	203.089	380.366
ABUW_0894	carA	carbamoyl-phosphate synthase, small subunit	CDS	1.00557	2.00773	0.498075	0.0117925	0.0530732	665.519	701.793	999.547	1383.17	1098.6	2270.21
ABUW_3016		hypothetical protein	CDS	-1.00417	0.498558	2.00579	0.000161276	0.00358222	178.635	166.854	170.996	81.9689	78.8666	96.6383
ABUW_3162		putative cold shock protein	CDS	-1.0046	0.49841	2.00638	0.000734439	0.00888859	22.3436	17.8448	18.9996	7.99921	10.0592	11.4414
ABUW_2811		hypothetical protein	CDS	-1.00695	0.497597	2.00966	0.0224965	0.0795141	2.16596	2.52045	3.68648	0.873477	2.02375	1.32583
ABUW_0375		hypothetical protein	CDS	-1.01122	0.496127	2.01561	0.000429532	0.00648765	538.184	604.302	700.318	278.317	331.061	304.892
ABUW_3803		putative transposase (ISN1)	CDS	-1.0158	0.494556	2.02202	0.00781516	0.0404802	1.88096	1.26022	1.53131	0.735559	0.773786	0.785677
ABUW_0117		hypothetical protein	CDS	-1.01608	0.494458	2.02242	0.00572682	0.0332173	244.753	328.213	518.49	165.087	185.828	188.759
ABUW_2900		hypothetical protein	CDS	-1.01839	0.493667	2.02566	0.000322589	0.00542893	25.5355	22.0791	20.4742	9.97603	12.5591	11.0977
ABUW_1499		hypothetical protein	CDS	-1.01972	0.493213	2.02752	0.0101689	0.048299	42.1792	47.1828	38.7931	15.4008	32.5585	15.3698
ABUW_1163		transcriptional regulator, TetR family	CDS	-1.02249	0.492267	2.03142	0.0485003	0.133288	2.33696	1.91554	1.47459	0.919449	0.357132	1.47314
ABUW_1022	pabC	aminodeoxychorismate lyase	CDS	-1.02402	0.491743	2.03358	0.00165516	0.0146025	53.294	34.0764	43.6706	20.09	18.2733	26.0255
ABUW_0550		hypothetical protein	CDS	-1.0294	0.489912	2.04118	0.00020632	0.00418853	26.9605	26.0614	29.3784	13.1481	11.9639	15.2225
ABUW_1943		nicotinamide phosphoribosyltransferase	CDS	-1.02967	0.489822	2.04156	0.000680154	0.00850417	63.3828	75.7646	97.153	35.1689	39.5226	41.0516
ABUW_1142	cstA	carbon starvation protein A	CDS	-1.03133	0.489259	2.04391	0.00218947	0.0177413	1826.47	2004.86	1468.35	730.043	1093	769.914
ABUW_0965		ABC-2 type transporter family	CDS	-1.03217	0.488973	2.0451	0.00572058	0.0332173	94.6182	133.029	71.1208	38.2031	62.4386	45.5202
ABUW_1143		hypothetical protein	CDS	-1.03262	0.488822	2.04573	0.000540916	0.00737365	192.599	224.925	176.157	80.8656	113.866	95.5089
ABUW_1664		hypothetical protein	CDS	-1.03401	0.488351	2.04771	0.000253631	0.00467176	49.532	62.9608	50.6466	27.6295	28.3325	23.7176
ABUW_0967		putative RND family drug transporter	CDS	-1.03794	0.487023	2.05329	0.00130341	0.012366	176.241	198.057	127.666	75.3948	97.3185	71.7912
ABUW_0498		hypothetical protein	CDS	-1.03887	0.486708	2.05462	0.0026873	0.0206793	93.4782	52.022	95.962	37.5135	38.9274	41.0516
ABUW_0887		hypothetical protein	CDS	-1.03949	0.486499	2.0555	0.000184572	0.00388057	94.5612	106.464	86.8876	43.8118	52.3794	43.8997
ABUW_1132		transcriptional regulator, LysR family	CDS	-1.04021	0.486257	2.05652	0.000193867	0.00397849	544.34	549.256	513.952	230.23	283.741	267.719
ABUW_2224		Zn-dependent oligopeptidase	CDS	-1.04808	0.483613	2.06777	0.00175937	0.0153295	420.481	515.28	321.178	172.351	244.1	191.46
ABUW_3396	pta	phosphate acetyltransferase	CDS	-1.05105	0.482617	2.07203	0.00365945	0.024696	581.56	683.344	349.082	230.368	283.325	265.264
ABUW_2936		glutaminase	CDS	-1.05127	0.482545	2.07235	9.39e-05	0.0025511	157.032	176.633	165.948	74.3834	80.1761	86.5227
ABUW_0528	radC	DNA repair protein RadC	CDS	-1.05331	0.481861	2.07529	0.000121621	0.00297009	15.1047	13.9129	13.3281	6.3442	6.78551	7.26751
ABUW_2149		hypothetical protein	CDS	-1.05618	0.480904	2.07942	0.029351	0.0952144	139.932	113.37	43.7274	41.3292	60.7124	40.8552
ABUW_3887		transmembrane signal peptide protein	CDS	-1.05828	0.480206	2.08244	0.00153179	0.0138374	17.4987	14.5682	19.8503	6.57406	7.67834	10.6557
ABUW_3488		acyl-CoA dehydrogenase-family protein	CDS	-1.05966	0.479745	2.08444	0.000271872	0.0049119	15.8457	12.451	12.8743	7.26365	6.36885	6.089
ABUW_3193		hypothetical protein	CDS	-1.06219	0.478904	2.0881	0.00192516	0.0162263	8.26484	8.77116	12.534	3.90766	5.77363	4.51764
ABUW_1958		type III restriction enzyme, res subunit	CDS	-1.06563	0.477765	2.09308	0.0121674	0.0538869	275.476	352.611	187.614	107.392	189.994	92.4152
ABUW_4116		Lytic transglycosylase catalytic	CDS	-1.06607	0.47762	2.09372	0.000475097	0.00687344	11.9698	11.8461	9.47143	4.45933	6.07124	5.40153
ABUW_3487		acyl-CoA dehydrogenase-family protein	CDS	-1.06996	0.476331	2.09938	0.000900451	0.0100003	17.0427	19.8107	14.0086	8.04518	9.64256	6.58004
ABUW_2813		hypothetical protein	CDS	-1.07306	0.475309	2.10389	0.0315498	0.100111	0.740986	1.91554	1.64474	0.643615	0.833308	0.589258
ABUW_1624		alcohol dehydrogenase, iron-containing	CDS	-1.07548	0.474512	2.10743	0.0340271	0.105048	303.063	353.014	184.608	61.5112	139.4	198.04
ABUW_3499		hypothetical protein	CDS	-1.07685	0.474063	2.10942	0.000366387	0.00586329	26.3905	27.4729	35.1067	12.8263	13.2734	16.0573
ABUW_1120		hypothetical protein	CDS	-1.07686	0.47406	2.10944	0.00474635	0.0293326	1294.56	1597.76	1116.21	532.591	883.723	484.026
ABUW_3878	grpE	co-chaperone GrpE	CDS	-1.07743	0.473874	2.11027	0.000327062	0.00545531	486.087	546.332	552.746	296.155	237.552	217.436
ABUW_2052		fimbrial subunit	CDS	-1.08282	0.472106	2.11817	0.000282893	0.00496838	70.7356	82.0153	88.4756	34.4793	34.4037	44.98
ABUW_1515		two-component system response regulator protein	CDS	-1.08361	0.471846	2.11934	0.000543387	0.00738068	33.4584	24.8012	28.5844	14.5733	15.3567	11.0486
ABUW_2888	aceA	isocitrate lyase	CDS	-1.08766	0.470523	2.1253	0.00106855	0.0109941	602.079	684.553	438.635	252.711	316.121	242.971
ABUW_3706		hypothetical protein	CDS	-1.09056	0.46958	2.12956	0.00138167	0.0128382	13.3377	16.0805	12.137	4.91905	8.33308	6.33452
ABUW_2834		hypothetical protein	CDS	-1.09856	0.466984	2.1414	0.00212116	0.017412	22.7996	21.0205	18.9996	7.07976	13.452	8.88797
ABUW_1661		universal stress protein family	CDS	-1.10397	0.465235	2.14945	0.00306873	0.0222837	462.261	477.121	420.032	157.961	302.491	172.063
ABUW_1518		acetyltransferase, gnat family	CDS	-1.10585	0.464629	2.15226	0.000565342	0.00754322	7.52386	7.9142	6.40881	2.80432	4.0475	3.33913
ABUW_1595		ion transport protein	CDS	-1.10724	0.464182	2.15433	0.000121872	0.00297009	47.0811	56.0547	49.1153	20.5957	24.9992	25.0926
ABUW_1156		transporter, drug/metabolite exporter family	CDS	-1.11197	0.462662	2.1614	0.00623395	0.0349768	4.44591	3.78067	6.40881	2.20668	1.54757	2.94629
ABUW_2797		hypothetical protein	CDS	-1.11396	0.462025	2.16439	0.00372427	0.02489	14.9907	12.3502	22.7428	6.16031	9.70208	7.31662
ABUW_1492		CsuE	CDS	-1.11733	0.460947	2.16945	0.00471034	0.0292057	6.49788	8.77116	4.53721	3.6778	3.09514	2.35703
ABUW_0203	gabT	4-aminobutyrate transaminase	CDS	-1.12156	0.459597	2.17582	0.00305788	0.0222477	897.334	787.035	597.891	240.068	369.572	439.292
ABUW_2831		hypothetical protein	CDS	-1.12186	0.459502	2.17627	0.00308007	0.0222838	541.661	747.716	466.595	204.899	354.394	247.636
ABUW_2229		TonB family protein	CDS	-1.12366	0.458929	2.17899	0.00241225	0.019043	15.1617	15.1731	8.39384	6.75795	5.23794	5.74526
ABUW_1668		benzoate transporter	CDS	-1.12941	0.457101	2.1877	0.000587172	0.00767184	44.2312	50.2577	64.315	19.5843	25.7135	27.3023
ABUW_2733		hypothetical protein	CDS	-1.13014	0.456871	2.1888	0.000736856	0.00888935	5.0159	4.03272	3.79991	2.11473	2.02375	1.71867
ABUW_0306	bfr1	bacterioferritin	CDS	-1.13098	0.456604	2.19008	0.0114096	0.0515342	348.149	570.075	476.407	115.023	232.136	289.669
ABUW_0377	hemF	coproporphyrinogen III oxidase, aerobic	CDS	-1.13426	0.455567	2.19506	0.0147068	0.0612947	1552.25	1088.13	695.157	507.812	690.396	321.391
ABUW_2975		homocysteine S-methyltransferase family protein	CDS	-1.13542	0.455204	2.19682	0.00683708	0.0370931	51.128	22.5832	48.0377	20.6876	14.7615	19.8874
ABUW_2795		hypothetical protein	CDS	-1.13924	0.453997	2.20266	0.0118781	0.0532047	1.65297	2.52045	2.77904	0.919449	1.54757	0.736572
ABUW_0888		metalloprotease	CDS	-1.14295	0.452832	2.20833	0.00770559	0.0401883	163.017	165.845	87.6816	62.8903	83.807	41.9846
ABUW_3879	dnaK	chaperone protein DnaK	CDS	-1.14605	0.451861	2.21307	0.000789385	0.00925689	6080.47	6226.11	7332.25	3424.12	3039.67	2410.21
ABUW_1793	ybgT	cyd operon protein YbgT	CDS	-1.15387	0.449419	2.22509	0.00409884	0.0264568	110.92	81.5617	67.8313	37.0998	53.3317	26.6148
ABUW_2230		biopolymer transport protein	CDS	-1.15447	0.449232	2.22602	0.000822803	0.00950124	45.3711	47.7877	28.5844	16.4581	19.6423	18.6107
ABUW_3788	dadX	alanine racemase	CDS	-1.15614	0.448712	2.2286	0.00118614	0.0118488	1596.37	1265.37	1375.85	577.414	822.415	501.655
ABUW_1295		hypothetical protein	CDS	-1.15634	0.448649	2.22891	0.000512996	0.00712159	50.501	33.5219	40.0409	20.6416	19.5827	15.4189
ABUW_0144		hypothetical protein	CDS	-1.1579	0.448165	2.23132	0.0220771	0.0785704	7.06786	2.77249	8.45055	2.85029	1.96423	3.29002
ABUW_2830		hypothetical protein	CDS	-1.16523	0.445892	2.2427	0.000703221	0.00864939	97.0121	120.175	97.7769	38.2031	61.2481	41.0516
ABUW_0083		haloacid dehydrogenase	CDS	-1.16971	0.44451	2.24967	0.000348967	0.00570433	29.1834	23.9442	26.3725	14.7112	10.3568	10.2138
ABUW_2521		UvrD/REP helicase	CDS	-1.17389	0.443223	2.2562	0.000968673	0.0104506	67.3727	64.1202	110.821	34.3414	36.9036	36.1411
ABUW_3579		hypothetical protein	CDS	-1.1788	0.441719	2.26388	0.00593973	0.0340857	1637.24	1760.89	918.275	640.534	815.451	450.684
ABUW_1337		hypothetical protein	CDS	-1.18035	0.441243	2.26632	0.0380442	0.113114	1.88096	1.109	2.09846	0.55167	0.357132	1.27673
ABUW_0437		hypothetical protein	CDS	-1.18132	0.440948	2.26784	0.00192231	0.0162263	2.22296	2.16758	2.66561	1.24126	1.01187	0.834782
ABUW_0642	gcd	glucose dehydrogenase	CDS	-1.18417	0.440079	2.27232	0.000775223	0.00911914	2525.39	3368.73	2518.95	999.947	1300.44	1402.04
ABUW_3530		oxidoreductase	CDS	-1.18857	0.438738	2.27926	0.000644493	0.00819396	104.251	92.8029	82.6339	38.5709	52.8555	31.3289
ABUW_0527		hypothetical protein	CDS	-1.1887	0.438697	2.27948	4.62e-05	0.00159889	154.638	133.281	149.331	68.0852	65.2361	58.4838
ABUW_2993		hypothetical protein	CDS	-1.19003	0.438294	2.28157	0.000380529	0.00602821	11.2288	8.11584	11.2296	5.10294	3.86893	4.37033
ABUW_3880		matrixin superfamily	CDS	-1.19152	0.43784	2.28394	0.000702505	0.00864939	22.4576	14.1649	14.8026	7.44754	8.3926	6.67825
ABUW_3332		hypothetical protein	CDS	-1.1924	0.437574	2.28533	0.0168358	0.0667074	3.02094	1.15941	2.21189	0.735559	1.0714	0.982096
ABUW_2656		lipoprotein, putative	CDS	-1.19405	0.437075	2.28794	5.24e-05	0.00169619	147.513	156.873	136.173	57.1438	68.986	66.4388
ABUW_1089	csy1	crispr-associated protein, Csy1 family	CDS	-1.19474	0.436864	2.28904	0.000558167	0.00752621	364.28	389.107	321.518	139.297	203.744	126.592
ABUW_0935		hypothetical protein	CDS	-1.1961	0.436454	2.29119	0.0031863	0.0227438	3.98992	2.87331	4.1402	2.16071	1.24996	1.32583
ABUW_3892		lipoprotein, putative	CDS	-1.19784	0.435929	2.29395	0.000176112	0.00376838	17.7837	18.2984	22.3458	9.83811	7.38073	8.2005
ABUW_2627		hypothetical protein	CDS	-1.19928	0.435494	2.29624	0.000110605	0.00279488	18.7526	18.2984	16.1071	7.21768	8.98782	6.97288
ABUW_0728		hypothetical protein	CDS	-1.19991	0.435303	2.29725	0.000278044	0.00495234	79.9695	74.4036	76.1684	27.6754	42.6773	30.0521
ABUW_1066		hypothetical protein	CDS	-1.20141	0.43485	2.29964	0.0446645	0.125451	120.61	195.133	44.2945	44.0416	72.7954	39.824
ABUW_2522		endonuclease	CDS	-1.20926	0.432492	2.31218	0.00196152	0.016496	119.641	86.5522	182.396	59.9941	56.7245	51.3145
ABUW_1792		hypothetical protein	CDS	-1.21266	0.431472	2.31765	0.00420855	0.0269607	160.224	93.8614	94.9411	45.5587	69.0455	36.0429
ABUW_0917	groS	chaperonin GroS	CDS	-1.21502	0.430767	2.32144	0.0015722	0.0141012	1929.13	1732.25	1851.86	1048.77	782.536	543.59
ABUW_1129		hypothetical protein	CDS	-1.2218	0.428748	2.33237	0.00954948	0.0464001	7.35286	4.94008	13.6683	3.72377	3.27371	4.0757
ABUW_1139		hypothetical protein	CDS	-1.22425	0.42802	2.33634	0.00010996	0.00279488	179.775	140.591	136.343	58.0632	70.2955	67.1263
ABUW_1067	phrB	deoxyribodipyrimidine photo-lyase	CDS	-1.22793	0.426929	2.34231	1.97e-05	0.000878282	60.8748	55.9035	56.0345	24.6412	24.2254	24.8961
ABUW_2385		monooxygenase, NtaA/SnaA/SoxA family	CDS	-1.22868	0.426709	2.34352	4.56e-05	0.00159805	9.06283	9.17443	9.01771	4.04558	3.63084	3.92838
ABUW_3101		hypothetical protein	CDS	-1.2338	0.425196	2.35186	0.00315528	0.0226079	46.2831	65.4308	29.0949	22.0208	21.666	16.2046
ABUW_3884		hypothetical protein	CDS	-1.23518	0.424789	2.35411	0.0139834	0.0591945	1.59597	1.41145	2.26861	0.597642	1.19044	0.491048
ABUW_3789	dadA2	D-amino acid dehydrogenase small subunit	CDS	-1.23751	0.424105	2.35791	0.00176598	0.0153295	4729.03	3676.88	3619.22	1695	2204.52	1200.42
ABUW_3011		hypothetical protein	CDS	-1.24698	0.421329	2.37344	0.0143992	0.0603457	1.02598	1.96595	1.53131	0.55167	0.952352	0.441943
ABUW_1490		CsuC	CDS	-1.24767	0.421127	2.37458	0.00221667	0.0179104	3.76193	6.85562	4.76407	1.88487	2.67849	1.96419
ABUW_0554		hypothetical protein	CDS	-1.25088	0.420191	2.37987	0.000129916	0.00308531	91.3692	76.924	85.2996	33.6059	42.9749	30.003
ABUW_3805		hypothetical protein	CDS	-1.25913	0.417797	2.39351	0.000257829	0.0047032	97.1261	74.8573	121.37	40.9155	43.6296	38.0071
ABUW_0469		hypothetical protein	CDS	-1.26019	0.417488	2.39528	0.00118508	0.0118488	128.077	232.385	191.243	60.7756	78.6285	90.9421
ABUW_0648		type 4 fimbrial biogenesis protein FimT	CDS	-1.2618	0.417023	2.39795	0.00057305	0.00759241	148.311	164.031	107.929	50.9375	73.7477	50.6271
ABUW_3439		hypothetical protein	CDS	-1.26217	0.416916	2.39856	0.000141913	0.00329351	25.8775	22.9865	31.7038	10.4357	10.3568	12.7673
ABUW_1724		hypothetical protein	CDS	-1.26562	0.415921	2.4043	0.0002817	0.00496838	37.5053	31.3544	45.3721	13.1941	15.5948	18.7089
ABUW_2349		hypothetical protein	CDS	-1.2693	0.414861	2.41045	0.000888955	0.00990176	243.898	231.982	154.265	75.8546	111.663	73.9518
ABUW_2796		hypothetical protein	CDS	-1.274	0.413513	2.4183	0.00314622	0.0225953	4.38892	5.0913	5.78494	3.03418	1.9047	1.32583
ABUW_1795	cydA	cytochrome D ubiquinol oxidase subunit I	CDS	-1.27601	0.412936	2.42168	0.00110524	0.0113407	1635.41	1105.92	1263.61	461.977	725.394	466.447
ABUW_1693		heme oxygenase-like protein	CDS	-1.28127	0.411434	2.43052	0.00129933	0.0123584	911.812	824.539	639.86	291.006	442.248	244.444
ABUW_2058		hypothetical protein	CDS	-1.28497	0.410379	2.43677	0.0448444	0.125804	1432.38	2482.69	576.339	492.963	950.447	399.86
ABUW_2553		hypothetical protein	CDS	-1.28889	0.409265	2.4434	0.018846	0.071356	5.87089	8.97279	4.70736	1.97682	4.70224	1.47314
ABUW_3102		hypothetical protein	CDS	-1.29104	0.408656	2.44704	0.00339373	0.023697	238.141	315.61	166.459	85.187	137.317	71.8894
ABUW_1288		hypothetical protein	CDS	-1.29627	0.407178	2.45593	0.000285374	0.00498877	144.777	141.75	131.749	51.0294	74.4025	44.9309
ABUW_2312		fimbrial biogenesis outer membrane usher protein	CDS	-1.29645	0.407128	2.45623	0.000358113	0.00578412	23.1986	29.5396	33.1216	11.9069	9.04734	13.9458
ABUW_1315		hypothetical protein	CDS	-1.29897	0.406417	2.46052	0.0171954	0.0679181	117.703	41.3353	151.259	33.0082	49.4033	43.7033
ABUW_1487		CsuA/B	CDS	-1.30396	0.405014	2.46905	0.000687199	0.00856391	27.8725	30.0941	16.334	9.47033	10.1187	10.5084
ABUW_3125	bfr2	bacterioferritin	CDS	-1.30495	0.404735	2.47075	0.00536766	0.0321488	213.689	303.563	321.518	63.6259	108.806	167.055
ABUW_0088		hypothetical protein	CDS	-1.30717	0.404112	2.47456	8.34e-05	0.00234959	362.57	344.545	461.094	141.319	162.971	167.791
ABUW_2231		biopolymer transport protein ExbD/TolR	CDS	-1.30859	0.403716	2.47699	0.00281471	0.0210046	12.9958	17.2399	8.22369	4.64322	6.78551	4.17391
ABUW_0585		two-component system histidine kinase sensor component	CDS	-1.31148	0.402906	2.48197	0.000560258	0.00752621	353.849	300.135	214.837	94.0597	139.4	116.624
ABUW_3182		hypothetical protein	CDS	-1.31825	0.401022	2.49363	0.000571711	0.00759241	11.9128	7.51093	10.0386	4.64322	4.0475	3.0936
ABUW_1794	cydB	cytochrome D ubiquinol oxidase, subunit II	CDS	-1.3234	0.399593	2.50254	0.00190485	0.0161564	1392.03	927.676	902.621	376.79	589.625	321.244
ABUW_1090		crispr-associated protein, Csy2 family protein	CDS	-1.32941	0.39793	2.513	4.87e-05	0.00165376	221.441	269.285	224.252	83.7618	105.652	95.116
ABUW_2380	tauC	taurine transport system permease protein	CDS	-1.33015	0.397727	2.51429	0.000770956	0.0091041	44.5161	40.428	61.0822	14.0216	24.4635	19.6419
ABUW_0918	groL	chaperonin GroL	CDS	-1.33193	0.397235	2.5174	0.000483765	0.00689675	7497.24	7812.23	8063.98	3765.05	3193.89	2325.8
ABUW_1092	csy4	crispr-associated protein, Csy4 family	CDS	-1.35237	0.391647	2.55332	0.000124467	0.00301275	290.637	333.758	250.511	99.0247	137.793	105.87
ABUW_0461		TonB family protein	CDS	-1.36654	0.387821	2.57851	0.000126973	0.00305383	26.1055	20.5164	30.7963	9.28644	9.464	11.245
ABUW_0553		NAD-dependent DNA ligase	CDS	-1.36769	0.38751	2.58058	0.000449378	0.00668052	326.775	282.441	310.288	104.357	162.197	89.8127
ABUW_2737	clpB	ATP-dependent chaperone ClpB	CDS	-1.36901	0.387158	2.58293	0.000956498	0.0103786	2562.21	3761.77	2239.96	1059.76	1354.3	901.564
ABUW_1287		hypothetical protein	CDS	-1.38019	0.384167	2.60303	0.0375971	0.112315	53.351	68.657	18.9996	12.1827	30.7133	11.4414
ABUW_0767		hypothetical protein	CDS	-1.38592	0.382644	2.61339	0.0258419	0.087265	1.02598	1.20981	0.680582	0.643615	0.238088	0.196419
ABUW_3797		hypothetical protein	CDS	-1.38641	0.382515	2.61428	0.00770179	0.0401883	1.53897	1.26022	1.58802	0.873477	0.357132	0.392838
ABUW_0104		hypothetical protein	CDS	-1.39296	0.380782	2.62617	0.00140037	0.0129603	349.004	362.44	238.26	99.4384	171.959	90.3037
ABUW_0795		hypothetical protein	CDS	-1.393	0.380773	2.62623	0.0104275	0.0490749	10.6018	7.41011	22.9696	3.90766	6.36885	5.35242
ABUW_2598		hypothetical protein	CDS	-1.39678	0.379776	2.63313	0.000432429	0.00650538	49.646	42.0411	74.864	19.1245	19.6423	24.4542
ABUW_3804		hypothetical protein	CDS	-1.39975	0.378996	2.63855	0.0058735	0.0338084	2.62195	1.36104	2.6089	0.597642	1.13092	0.785677
ABUW_3551	pilD	type IV pilus prepilin peptidase PilD	CDS	-1.40304	0.378132	2.64458	0.00111061	0.0113649	86.2963	59.9866	127.779	30.8475	31.8443	40.9043
ABUW_2313		fimbrial protein	CDS	-1.41119	0.376002	2.65956	1.85e-05	0.000871177	34.8263	33.1187	36.8081	13.6078	11.5473	14.1913
ABUW_4031		hypothetical protein	CDS	-1.41251	0.375657	2.662	0.000223039	0.00435143	6.26988	4.99049	5.38794	2.52849	2.02375	1.66956
ABUW_0796		hypothetical protein	CDS	-1.41263	0.375626	2.66222	0.00507006	0.0308286	22.0016	15.778	44.8617	9.37838	11.8449	9.82096
ABUW_3514		transporter, LysE family	CDS	-1.42281	0.372986	2.68107	4.57e-05	0.00159805	28.6135	23.9442	34.1992	10.9874	10.8925	10.4593
ABUW_0685		alpha/beta hydrolase fold protein	CDS	-1.42347	0.372815	2.6823	1.74e-05	0.000866118	35.7383	38.462	39.6439	13.6998	15.8924	12.8655
ABUW_2255	pilZ	type 4 fimbrial biogenesis protein	CDS	-1.43858	0.368929	2.71055	0.00119212	0.0118658	33.5724	27.8257	53.7659	11.677	18.3328	12.5217
ABUW_2421		ABC transporter, periplasmic binding protein	CDS	-1.4401	0.368541	2.7134	7.57e-05	0.00221535	36.3083	41.3857	41.1752	12.0908	18.2137	13.5529
ABUW_2689		hypothetical protein	CDS	-1.45084	0.365809	2.73367	0.000227783	0.00439045	5.64289	5.54498	5.21779	2.48251	2.02375	1.47314
ABUW_0020		glutathione S-transferase	CDS	-1.4665	0.36186	2.7635	0.000187017	0.00388057	42.8062	26.1118	40.7782	13.5159	14.5829	11.5887
ABUW_1394		hypothetical protein	CDS	-1.47663	0.359327	2.78298	0.0119957	0.0534147	1.02598	0.856952	1.24773	0.597642	0.178566	0.294629
ABUW_2420		ABC transporter, periplasmic binding protein	CDS	-1.47669	0.359313	2.78309	0.000577458	0.00762407	54.605	66.5902	44.9751	15.2629	27.7372	16.7938
ABUW_1091		Csy3 family crispr-associated protein	CDS	-1.48466	0.357332	2.79852	6.72e-05	0.00207013	377.048	441.129	381.296	115.943	174.816	137.886
ABUW_3337		hypothetical protein	CDS	-1.48608	0.35698	2.80128	7.78e-06	0.00050669	122.548	103.187	112.58	38.6628	40.3559	41.7391
ABUW_1088		crispr-associated helicase Cas3	CDS	-1.48989	0.356039	2.80868	3.71e-05	0.00140103	302.835	339.907	288.964	91.1634	128.627	111.959
ABUW_2441		hypothetical protein	CDS	-1.50502	0.352325	2.83829	0.013586	0.0580326	60.9888	83.2756	23.7069	14.8491	29.5229	14.9279
ABUW_0641		porin B	CDS	-1.52317	0.347921	2.87422	0.000156602	0.00349899	2391.85	2558.91	1904.55	621.64	864.855	898.618
ABUW_1463		omega-amino acid--pyruvate aminotransferase	CDS	-1.52636	0.347152	2.88059	0.00124348	0.0121327	81.8504	94.9704	46.0527	19.7682	34.1061	23.5703
ABUW_0225		hypothetical protein	CDS	-1.53286	0.345591	2.89359	9.57e-05	0.00258073	10.4878	12.9551	11.74	3.12613	5.05937	4.02659
ABUW_1087	cas	crispr-associated protein Cas1	CDS	-1.54157	0.34351	2.91112	0.000301128	0.00517368	112.345	74.0507	91.1979	27.8133	42.4987	25.0926
ABUW_4032		hypothetical protein	CDS	-1.54687	0.342253	2.92182	0.00363541	0.0246894	2.67895	1.61309	2.21189	0.827504	1.01187	0.392838
ABUW_1041		thioesterase superfamily protein	CDS	-1.56081	0.338962	2.95019	1.43e-05	0.00078122	54.491	56.1556	62.5001	20.8715	21.3684	16.4501
ABUW_1951		hypothetical protein	CDS	-1.57281	0.336154	2.97483	7.52e-05	0.00221535	8.60683	12.6022	10.946	3.81571	2.9761	3.97749
ABUW_2673		hypothetical protein	CDS	-1.57292	0.336128	2.97506	0.0417285	0.120047	507.689	553.994	112.523	86.5202	220.291	87.9958
ABUW_2422		glutamate/aspartate ABC transporter, ATP-binding protein	CDS	-1.57603	0.335403	2.98149	0.000643888	0.00819396	14.9337	6.85562	12.6475	4.09155	3.63084	3.78107
ABUW_3787		endoribonuclease L-PSP family protein	CDS	-1.57608	0.335393	2.98158	0.000667821	0.00840564	1318.78	1023.4	1209.39	362.355	564.09	264.773
ABUW_2665		hypothetical protein	CDS	-1.58671	0.332929	3.00364	0.000241737	0.00451292	163.074	123.754	221.302	68.6369	53.1531	47.337
ABUW_0133		hypothetical protein	CDS	-1.59058	0.332038	3.0117	0.000200506	0.00409249	2598.98	2626.41	1913.4	707.792	1007.53	655.058
ABUW_2756		hypothetical protein	CDS	-1.60582	0.32855	3.04368	0.000676067	0.00848116	33.9143	38.5628	33.0082	6.48212	13.0948	15.1243
ABUW_0121		hypothetical protein	CDS	-1.60812	0.328026	3.04854	0.000883377	0.00986873	16.4157	26.2631	39.1334	7.99921	10.4163	8.44603
ABUW_1021	cysP	thiosulfate-binding protein	CDS	-1.6325	0.32253	3.10049	0.00616196	0.0347796	217.622	65.0779	104.356	32.7324	36.1298	55.9304
ABUW_1952		auxin-responsive GH3-related protein	CDS	-1.64506	0.319734	3.1276	0.000221174	0.00434976	22.2296	31.6064	19.6234	6.94184	10.1783	6.43273
ABUW_2770		GMC oxidoreductase	CDS	-1.64919	0.318818	3.13659	0.000439367	0.00658354	102.37	114.63	61.5926	23.9517	38.8083	26.1238
ABUW_2430		transporter, LysE family	CDS	-1.65217	0.318161	3.14306	0.000207431	0.00418855	48.5061	78.6884	70.8372	16.0904	26.8444	20.133
ABUW_1597		hypothetical protein	CDS	-1.65253	0.318082	3.14384	0.00114782	0.0116198	10.4308	6.65398	16.7877	3.63182	3.98797	3.14271
ABUW_0031	ppc	phosphoenolpyruvate carboxylase	CDS	-1.66275	0.315836	3.1662	5.08e-05	0.00168348	2153.13	1959.65	1467.22	588.907	635.219	538.238
ABUW_2285	putP	sodium/proline symporter	CDS	-1.66436	0.315485	3.16972	0.00183382	0.0157733	872.368	748.17	1583.54	279.788	252.968	478.035
ABUW_2599		hypothetical protein	CDS	-1.67543	0.313072	3.19416	0.00163003	0.0144483	46.7961	38.2604	83.4847	13.9756	13.6901	25.0435
ABUW_1594		hypothetical protein	CDS	-1.68229	0.311587	3.20937	0.00104799	0.0109014	67.4297	73.1434	45.599	10.9874	26.7849	20.3294
ABUW_2311		pili assembly chaperone	CDS	-1.71119	0.305407	3.27431	4.57e-05	0.00159805	10.6018	13.7616	16.2205	3.63182	3.98797	4.76317
ABUW_3723	dprA	DNA protecting protein DprA	CDS	-1.7248	0.30254	3.30534	0.000210078	0.00420753	51.413	35.4375	72.7088	15.8605	14.3448	18.0215
ABUW_3722		peptidoglycan-binding LysM	CDS	-1.7258	0.30233	3.30764	0.000238975	0.00448941	109.78	85.1911	177.745	34.3874	37.6179	40.6588
ABUW_0771		hypothetical protein	CDS	-1.74977	0.29735	3.36304	0.000294582	0.00512599	15.5037	9.0232	7.99683	3.6778	2.79753	3.14271
ABUW_1138		hypothetical protein	CDS	-1.75845	0.295567	3.38333	7.39e-06	0.00050669	567.31	546.887	554.334	145.503	191.423	156.251
ABUW_1637		oxidoreductase short-chain dehydrogenase/reductase family	CDS	-1.76735	0.293748	3.40428	0.0107445	0.0499031	32.3754	77.4281	15.7668	10.4357	14.8805	11.6378
ABUW_3204		amidohydrolase	CDS	-1.77451	0.292294	3.42121	0.000531221	0.00729415	202.802	267.319	146.438	45.2829	86.0093	49.0066
ABUW_1488		CsuA	CDS	-1.78062	0.291058	3.43575	0.00124324	0.0121327	1.48197	2.01636	1.41788	0.36778	0.357132	0.687467
ABUW_0319	comF	pilin like competence factor	CDS	-1.82295	0.282643	3.53803	3.28e-05	0.00126208	37.7903	30.9007	51.3839	12.1367	10.4163	11.3432
ABUW_3191		hypothetical protein	CDS	-1.82612	0.282022	3.54582	0.000626047	0.0080681	10.8298	9.0232	15.8235	2.48251	5.05937	2.60255
ABUW_0571		phage baseplate assembly protein	CDS	-1.83846	0.27962	3.57629	0.00210141	0.0172986	1.82397	1.61309	2.38204	0.873477	0.29761	0.392838
ABUW_2325		transcriptional regulator, TetR family	CDS	-1.848	0.277777	3.60002	3.33e-06	0.000299164	33.3444	28.6827	26.883	8.13713	8.74973	7.80766
ABUW_2424		ABC-type amino acid transport system	CDS	-1.8669	0.274162	3.64747	0.00012927	0.00308531	44.8581	21.8775	30.9665	8.04518	9.70208	9.03528
ABUW_0678	pilG	type IV pilus response regulator receiver protein PilG	CDS	-1.86861	0.273837	3.65181	0.000255176	0.0046774	304.944	164.384	387.364	76.0844	82.676	75.8178
ABUW_2145		hypothetical protein	CDS	-1.91537	0.265104	3.7721	0.000959293	0.0103791	9.91781	4.33517	5.55808	1.42515	2.4404	1.42404
ABUW_2442		hypothetical protein	CDS	-1.91828	0.26457	3.77972	0.0234998	0.0822813	171.168	235.41	50.1362	23.1242	74.1644	23.7176
ABUW_2666		hypothetical protein	CDS	-1.92285	0.263732	3.79172	0.000391577	0.0061099	21.6026	15.6772	29.4919	8.27504	5.23794	4.02659
ABUW_3459		hypothetical protein	CDS	-1.93095	0.262256	3.81307	4.23e-06	0.000346724	33.1164	25.0532	26.5994	7.90726	7.02359	7.26751
ABUW_0679	pilH	type IV pilus response regulator protein PilH	CDS	-1.94711	0.259335	3.85602	9.77e-05	0.00261727	303.234	171.743	354.47	71.9469	76.9024	66.2424
ABUW_1636		short chain dehydrogenase	CDS	-1.95644	0.257663	3.88104	0.00832459	0.0419675	27.7015	55.2986	12.8176	5.97642	12.8567	5.99079
ABUW_2382	tauA	taurine ABC transporter, periplasmic binding protein	CDS	-1.95805	0.257377	3.88536	0.00144921	0.0132821	407.542	174.869	260.096	45.8805	59.9982	110.928
ABUW_3571		lipoprotein, putative	CDS	-2.01492	0.247428	4.04159	0.00328346	0.0231313	89.8873	65.33	251.078	28.6868	35.2965	36.534
ABUW_3351		heme oxygenase-like protein	CDS	-2.05006	0.241474	4.14123	1.9e-05	0.000871177	216.71	307.041	215.744	50.2479	73.5097	54.8501
ABUW_0514		hypothetical protein	CDS	-2.07119	0.237964	4.20232	0.000142172	0.00329351	109.039	82.9227	192.264	29.6982	31.6657	30.0521
ABUW_1020		alpha/beta hydrolase fold protein	CDS	-2.09452	0.234145	4.27085	0.000110247	0.00279488	34.1423	16.5845	30.0023	5.79253	7.67834	5.45063
ABUW_2051		hypothetical protein	CDS	-2.11092	0.231499	4.31967	6.41e-06	0.0004654	307.167	215.851	229.696	58.2011	65.7718	50.2833
ABUW_0318	comE	pilin like competence factor	CDS	-2.11868	0.230257	4.34298	0.000111502	0.00279488	35.4533	24.9524	53.0854	8.55088	10.4759	7.1202
ABUW_0535		hypothetical protein	CDS	-2.12504	0.229245	4.36215	1e-05	0.00062907	62.4708	45.8721	75.0908	12.5045	15.0591	14.4859
ABUW_1769		hypothetical protein	CDS	-2.134	0.227825	4.38933	0.000536672	0.0073423	23.1416	14.3161	40.7215	5.28683	5.05937	7.41483
ABUW_3192		hypothetical protein	CDS	-2.14731	0.225734	4.43	0.0022323	0.0179344	2.50795	2.87331	7.82669	0.919449	1.01187	1.0312
ABUW_3358		hypothetical protein	CDS	-2.16935	0.22231	4.49822	1.3e-05	0.000733409	10.4308	8.4687	12.2505	2.75835	1.84518	2.25882
ABUW_0280	sbp	thiosulfate-binding protein	CDS	-2.1804	0.220614	4.5328	3.2e-05	0.00126208	98.4371	59.4321	104.526	17.0098	17.3209	23.5212
ABUW_1631		hypothetical protein	CDS	-2.20481	0.216913	4.61015	0.0264892	0.0883705	1385.81	2659.83	342.843	156.214	585.815	210.021
ABUW_1651		hypothetical protein	CDS	-2.20672	0.216626	4.61625	0.0217358	0.0780813	105.904	153.848	18.5458	11.3092	33.8085	15.3207
ABUW_1351		type II secretion system protein E	CDS	-2.21433	0.215486	4.64067	4.07e-06	0.000341379	100.888	80.3014	96.1889	17.9293	17.2019	24.6015
ABUW_1192		hypothetical protein	CDS	-2.21929	0.214747	4.65664	1.84e-05	0.000871177	5845.47	6057.64	4690.11	1012.36	1503.17	1047.85
ABUW_3037		hemerythrin/HHE cation-binding motif- containing protein	CDS	-2.22663	0.213658	4.68038	0.000175737	0.00376838	81.8504	44.3095	116.323	19.9061	15.8924	15.9591
ABUW_3641	pilR	type 4 fimbriae expression regulatory protein PilR	CDS	-2.23398	0.212572	4.7043	4.32e-06	0.000346724	148.881	98.7511	148.537	26.8479	29.761	27.5969
ABUW_0677		hypothetical protein	CDS	-2.2445	0.211027	4.73873	5.83e-05	0.00184219	15.7887	7.71257	12.6475	2.71238	2.73801	2.16061
ABUW_3031	pilT	twitching mobility protein	CDS	-2.31048	0.201593	4.96049	2.49e-06	0.000240738	122.206	80.6543	109.063	19.8141	21.2494	21.8025
ABUW_2658		hypothetical protein	CDS	-2.31733	0.200639	4.98408	0.000150706	0.00341251	158.514	208.038	112.126	25.5607	47.439	23.1284
ABUW_2381	tauB	taurine import ATP-binding protein	CDS	-2.33696	0.197926	5.05238	6.94e-05	0.00209722	79.2285	45.5697	89.0995	11.4471	18.8089	12.1289
ABUW_0316	pilX	pilus assembly protein PilX	CDS	-2.35118	0.195986	5.10242	0.000105213	0.00275891	46.1121	26.1622	67.3776	9.05658	8.45212	9.82096
ABUW_2423		ArtM protein	CDS	-2.35699	0.195198	5.12301	0.000485959	0.00689675	12.9958	7.76298	15.9937	1.10334	2.91658	3.19181
ABUW_0313	fimT	pilin protein FimT	CDS	-2.40851	0.18835	5.30926	0.000368468	0.00587061	13.2237	6.04907	18.9996	2.02279	2.67849	2.50435
ABUW_3549	pilB	type IV-A pilus assembly ATPase PilB	CDS	-2.44385	0.183793	5.44091	0.000121919	0.00297009	205.595	110.849	292.877	30.3878	37.7369	43.8506
ABUW_3798		short-chain dehydrogenase/reductase SDR	CDS	-2.45273	0.182665	5.47451	3.12e-06	0.000292925	45.4281	36.2944	33.6321	6.52809	8.63069	5.94168
ABUW_1632		hypothetical protein	CDS	-2.48213	0.17898	5.58722	0.0154322	0.0629966	612.111	1197.01	185.402	55.9025	228.803	72.4296
ABUW_3032	pilU	twitching motility protein	CDS	-2.54772	0.171025	5.84711	6.37e-07	0.000104643	129.616	106.363	126.588	18.7568	24.1659	19.1018
ABUW_0160		metallo-beta-lactamase family protein	CDS	-2.54855	0.170927	5.85046	1.48e-05	0.000792228	91.0843	50.661	97.7202	13.6998	15.2972	11.9325
ABUW_2310		fimbrial protein	CDS	-2.56433	0.169067	5.9148	1.91e-05	0.000871177	36.6503	31.1023	59.8912	6.8499	6.19029	8.49513
ABUW_0317	pilY	pilus assembly protein tip-associated adhesin PilY1	CDS	-2.56985	0.168421	5.93749	2.03e-05	0.000889315	455.706	282.29	602.995	66.6141	82.1403	77.0945
ABUW_3550	pilC	pilin biogenesis protein	CDS	-2.60806	0.164019	6.09685	0.000176643	0.00376838	84.1874	48.695	136.286	10.4357	15.2972	18.4143
ABUW_0684		coproporphyrinogen III oxidase	CDS	-2.62005	0.162662	6.14773	1.51e-06	0.000176017	87.3793	96.8356	79.4579	15.2169	16.7852	10.9013
ABUW_1633		hypothetical protein	CDS	-2.64352	0.160037	6.24855	0.012323	0.054296	896.821	1864.53	251.929	80.2679	297.312	104.79
ABUW_0534		LemA family	CDS	-2.64416	0.159966	6.25132	4.46e-06	0.000351121	114.454	77.4785	141.051	16.9179	19.1066	17.2358
ABUW_0315	pilW	pilus assembly protein PilW	CDS	-2.64655	0.159701	6.2617	0.00018702	0.00388057	39.9562	25.2045	77.9833	6.39017	7.91642	8.54424
ABUW_0916		biofilm-associated protein	CDS	-2.66141	0.158065	6.32649	1.88e-05	0.000871177	1355.72	1810.29	2468.92	229.632	364.632	296.446
ABUW_1634		hypothetical protein	CDS	-2.66368	0.157817	6.33645	0.00973263	0.0468755	414.382	778.062	109.574	37.5135	123.032	45.0782
ABUW_3453		hypothetical protein	CDS	-2.68008	0.156032	6.40893	3.24e-05	0.00126208	220.016	131.013	292.026	26.0664	39.8202	34.4716
ABUW_2842		hypothetical protein	CDS	-2.69206	0.154742	6.46236	1.44e-06	0.000176017	557.563	386.183	519.794	68.407	87.8545	70.2199
ABUW_0290		type IV pilus assembly protein PilM	CDS	-2.75035	0.148614	6.72882	0.000244176	0.00451965	110.521	52.5261	172.357	14.2055	13.3924	22.1954
ABUW_1635		glutathione S-transferase	CDS	-2.78409	0.14518	6.88801	0.0031861	0.0227438	55.2889	112.109	23.0263	5.5167	15.2972	6.97288
ABUW_0248		hypothetical protein	CDS	-2.78452	0.145137	6.89006	4.44e-05	0.00159617	239.167	246.55	181.942	26.71	49.9985	20.2803
ABUW_0680	pilI	type IV pilus signal transduction protein PilI	CDS	-2.78906	0.14468	6.91179	8.03e-05	0.00228611	160.11	72.2864	215.971	22.7564	22.7969	19.2982
ABUW_2621		hypothetical protein	CDS	-2.91247	0.132818	7.52908	0.00201047	0.0168327	1820.2	2263.71	881.58	111.115	433.38	115.151
ABUW_2655		hypothetical protein	CDS	-2.98134	0.126627	7.89721	4.63e-07	8.74e-05	240.934	245.643	284.2	32.7324	38.8083	26.0747
ABUW_3811	dld	D-lactate dehydrogenase	CDS	-3.01509	0.1237	8.08409	6.09e-08	2.3e-05	231.473	236.519	203.494	26.1124	28.2134	28.7263
ABUW_0292	comO	pilus assembly protein, PilO	CDS	-3.18042	0.110306	9.06571	0.000111766	0.00279488	55.9159	29.2876	106.965	6.39017	7.38073	7.41483
ABUW_0294	comQ	fimbrial assembly protein PilQ	CDS	-3.18292	0.110115	9.08146	3.19e-05	0.00126208	260.599	122.645	361.843	24.963	28.392	28.6772
ABUW_0314	pilV	type IV pilus modification protein PilV	CDS	-3.19729	0.109024	9.17232	9e-05	0.00248012	32.1474	14.1145	47.3004	4.13752	2.85706	3.14271
ABUW_0681	pilJ	type IV pilus methyl-accepting chemotaxis sensory transducer PilJ	CDS	-3.19902	0.108893	9.18333	4.03e-06	0.000341379	918.537	639.538	1232.82	83.3941	114.699	105.821
ABUW_3813	lldR	L-lactate utilization transcriptional repressor	CDS	-3.25488	0.104757	9.54591	9.47e-08	2.75e-05	210.725	214.742	180.524	20.8715	18.5113	24.0614
ABUW_0683		hypothetical protein	CDS	-3.42536	0.0930816	10.7433	1.54e-06	0.000176017	89.8873	53.5343	102.654	7.44754	8.33308	7.1202
ABUW_0291	comN	type 4 fimbrial biogenesis protein PilN	CDS	-3.43779	0.092283	10.8362	5.85e-05	0.00184219	62.4708	30.0437	104.81	5.97642	7.08312	5.156
ABUW_3812	lldD	L-lactate dehydrogenase (cytochrome)	CDS	-3.45047	0.0914754	10.9319	1.33e-07	3.35e-05	520.058	575.468	430.014	40.8235	52.3794	46.3549
ABUW_0263		hypothetical protein	CDS	-3.53375	0.0863447	11.5815	1.51e-05	0.000792228	171.795	94.8192	275.862	16.4581	14.8805	15.468
ABUW_0293	comL	pilus assembly protein, PilQ	CDS	-3.55397	0.0851432	11.7449	6.75e-05	0.00207013	63.0408	31.5056	104.866	3.9996	5.65459	7.31662
ABUW_0682	pilL	type IV pilus hybrid sensor kinase/response regulator PilL	CDS	-3.84872	0.0694095	14.4072	1.28e-06	0.000176017	881.26	559.086	1099.99	49.2825	65.7123	61.3319
ABUW_2287	putA	delta-1-pyrroline-5-carboxylate dehydrogenase	CDS	-5.07819	0.0296014	33.7822	1.75e-08	1.32e-05	6281.28	5827.53	5314.49	169.179	189.042	157.528
ABUW_3814	lldP	L-lactate permease	CDS	-5.11165	0.0289227	34.5749	1.46e-08	1.32e-05	871.114	961.198	804.561	24.4114	21.666	30.1504
ABUW_0304	pilA	type IV pilin structural subunit	CDS	-5.41351	0.0234623	42.6215	3.66e-07	7.27e-05	1096.94	512.407	938.409	20.1359	16.3685	23.2266

## Sheet: Legend
Dataset EV1. List of A. baumannii AB5075 differentially expressed genes in the presence of 1.33% ace-K compared to a water control (presented in an excel Appendix file). Features in the table include the locus tag, the gene name (when annotated), the gene description, the type of feature, the log fold-change (FC) in expression, the bare FC, the inverse of the FC, the p-value, the false discovery …
