# Supplementary material for: Artificial sweeteners inhibit multidrug‐resistant pathogen growth and potentiate antibiotic activity
Source: EMBO Mol Med. 2022 Nov 22;15(1):e16397. doi: 10.15252/emmm.202216397 (PMC9832836; doi:10.15252/emmm.202216397)
Supplement: Supplementary file 10 — Dataset EV2 [file EMMM-15-e16397-s003.xlsx]

## Sheet: Upregulated
ClassID	Class	Description	score; hits/class size; p-value; gene list
S	COG	POORLY CHARACTERIZED; Function unknown	0; 6/168;8.5e-03;ABUW_1364,ABUW_1863,ABUW_2127,ABUW_2316,ABUW_2962,ABUW_2964
J	COG	INFORMATION STORAGE AND PROCESSING; Translation, ribosomal structure and biogenesis	0; 4/ 49;2.8e-03;ABUW_1857,ABUW_2137,ABUW_2342,ABUW_3342
G	COG	METABOLISM; Carbohydrate transport and metabolism	0; 6/ 72;1.2e-04;ABUW_1855,ABUW_2628,ABUW_2790,ABUW_2939,ABUW_3124,ABUW_3777
H	COG	METABOLISM; Coenzyme transport and metabolism	0; 3/ 51;2.0e-02;ABUW_2132,ABUW_2183,ABUW_3838
K	COG	INFORMATION STORAGE AND PROCESSING; Transcription	0; 5/136;1.5e-02;ABUW_1533,ABUW_2457,ABUW_2525,ABUW_2987,ABUW_3344
I	COG	METABOLISM; Lipid transport and metabolism	0;10/ 84;5.5e-09;ABUW_1872,ABUW_1873,ABUW_1874,ABUW_2098,ABUW_2099,ABUW_2527,ABUW_2528,ABUW_2529,ABUW_2530,ABUW_3782
C	COG	METABOLISM; Energy production and conversion	0;10/136;3.6e-07;ABUW_1562,ABUW_2092,ABUW_2130,ABUW_2131,ABUW_2358,ABUW_2531,ABUW_2712,ABUW_2727,ABUW_2870,ABUW_3783
E	COG	METABOLISM; Amino acid transport and metabolism	0; 6/133;2.8e-03;ABUW_0071,ABUW_0998,ABUW_1113,ABUW_1114,ABUW_2104,ABUW_2806
V	COG	CELLULAR PROCESSES AND SIGNALING; Defense mechanisms	1; 5/ 20;2.7e-06;ABUW_0922,ABUW_1930,ABUW_2300,ABUW_3020,ABUW_3363
P	COG	METABOLISM; Inorganic ion transport and metabolism	0;11/124;7.6e-09;ABUW_0259,ABUW_0600,ABUW_1655,ABUW_1800,ABUW_2165,ABUW_2187,ABUW_2916,ABUW_2968,ABUW_2969,ABUW_3019,ABUW_3403
Q	COG	METABOLISM; Secondary metabolites biosynthesis, transport, and catabolism	4;18/ 51;0.0e+00;ABUW_0069,ABUW_0386,ABUW_1180,ABUW_1861,ABUW_1871,ABUW_1876,ABUW_1905,ABUW_2185,ABUW_2186,ABUW_2526,ABUW_2532,ABUW_2533,ABUW_2534,ABUW_2535,ABUW_2536,ABUW_2710,ABUW_2711,ABUW_2713
COG4638	eggNOG_COG	Rieske (2fe-2S)	2;2/ 3;0.00052;ABUW_1861,ABUW_2710
COG1028	eggNOG_COG	Short-chain dehydrogenase reductase Sdr	0;3/14;0.00052;ABUW_1863,ABUW_2092,ABUW_2713
COG4264	eggNOG_COG	IucA IucC family	3;2/ 2;0.00024;ABUW_2185,ABUW_2186
COG4774	eggNOG_COG	siderophore transport	1;2/ 4;0.00090;ABUW_1800,ABUW_3403
COG0183	eggNOG_COG	Belongs to the thiolase family	1;3/ 8;0.00024;ABUW_1872,ABUW_2099,ABUW_2527
COG1292	eggNOG_COG	Belongs to the BCCT transporter (TC 2.A.15) family	1;2/ 5;0.00132;ABUW_2968,ABUW_2969
COG4773	eggNOG_COG	Receptor	3;2/ 2;0.00024;ABUW_1655,ABUW_2165
COG1113	eggNOG_COG	amino acid transport	0;2/10;0.00521;ABUW_0071,ABUW_1114
COG3396	eggNOG_COG	Phenylacetate-CoA oxygenase	3;2/ 2;0.00024;ABUW_2533,ABUW_2535
COG2814	eggNOG_COG	Major facilitator Superfamily	0;4/21;0.00024;ABUW_1855,ABUW_2187,ABUW_2628,ABUW_3019
GO:0008260	GO	3-oxoacid CoA-transferase activity	2; 2/ 2;5.7e-03;ABUW_2096,ABUW_2097
GO:0022857	GO	transmembrane transporter activity	0;12/ 80;9.8e-05;ABUW_0995,ABUW_1855,ABUW_2187,ABUW_2358,ABUW_2628,ABUW_2790,ABUW_2968,ABUW_2969,ABUW_3019,ABUW_3124,ABUW_3286,ABUW_3560
GO:0016021	GO	integral component of membrane	0;37/377;2.3e-09;ABUW_0030,ABUW_0071,ABUW_0143,ABUW_0259,ABUW_0600,ABUW_0729,ABUW_0922,ABUW_1114,ABUW_1206,ABUW_1646,ABUW_1655,ABUW_1800,ABUW_1855,ABUW_1902,ABUW_1930,ABUW_2098,ABUW_2165,ABUW_2187,ABUW_2316,ABUW_2358,ABUW_2628,ABUW_2790,ABUW_2806,ABUW_2828,ABUW_2916,ABUW_2939,ABUW_2968,ABUW_2969,ABUW_3019,ABUW_3020,ABUW_3124,ABUW_3286,ABUW_3364,ABUW_3403,ABUW_3425,ABUW_3560,ABUW_3777
GO:0016881	GO	acid-amino acid ligase activity	0; 2/ 4;1.9e-02;ABUW_2185,ABUW_2186
GO:0009279	GO	cell outer membrane	0;10/ 59;1.7e-04;ABUW_0143,ABUW_0928,ABUW_1646,ABUW_1655,ABUW_1800,ABUW_2165,ABUW_2182,ABUW_2828,ABUW_3364,ABUW_3403
GO:1990961	GO	xenobiotic detoxification by transmembrane export across the plasma membrane	1; 4/ 8;5.0e-04;ABUW_1930,ABUW_3019,ABUW_3362,ABUW_3363
GO:0004300	GO	enoyl-CoA hydratase activity	0; 3/ 10;1.4e-02;ABUW_2529,ABUW_2530,ABUW_2536
GO:0005886	GO	plasma membrane	0;28/470;5.8e-03;ABUW_0030,ABUW_0071,ABUW_0259,ABUW_0729,ABUW_0922,ABUW_1114,ABUW_1206,ABUW_1855,ABUW_1902,ABUW_1930,ABUW_2098,ABUW_2300,ABUW_2316,ABUW_2358,ABUW_2628,ABUW_2790,ABUW_2806,ABUW_2870,ABUW_2939,ABUW_2968,ABUW_2969,ABUW_3019,ABUW_3020,ABUW_3286,ABUW_3362,ABUW_3425,ABUW_3560,ABUW_3777
GO:0006574	GO	valine catabolic process	1; 2/ 3;1.3e-02;ABUW_3782,ABUW_3783
GO:0044718	GO	siderophore transmembrane transport	0; 2/ 4;1.9e-02;ABUW_0600,ABUW_2916
GO:0010124	GO	phenylacetate catabolic process	8;12/ 16;1.6e-13;ABUW_2525,ABUW_2526,ABUW_2527,ABUW_2528,ABUW_2529,ABUW_2530,ABUW_2531,ABUW_2532,ABUW_2533,ABUW_2534,ABUW_2535,ABUW_2536
GO:0071705	GO	nitrogen compound transport	0; 2/ 6;3.7e-02;ABUW_2968,ABUW_2969
GO:0015344	GO	siderophore uptake transmembrane transporter activity	5;10/ 16;3.6e-10;ABUW_0143,ABUW_0600,ABUW_1646,ABUW_1655,ABUW_1800,ABUW_2165,ABUW_2182,ABUW_2828,ABUW_2916,ABUW_3403
GO:0038023	GO	signaling receptor activity	5; 9/ 14;2.0e-09;ABUW_0143,ABUW_1646,ABUW_1655,ABUW_1800,ABUW_2165,ABUW_2182,ABUW_2828,ABUW_2916,ABUW_3403
GO:0015675	GO	nickel cation transport	1; 2/ 3;1.3e-02;ABUW_0143,ABUW_2828
GO:0050660	GO	flavin adenine dinucleotide binding	0; 6/ 61;3.8e-02;ABUW_0698,ABUW_1537,ABUW_1858,ABUW_2128,ABUW_2531,ABUW_3342
GO:0047569	GO	3-oxoadipate CoA-transferase activity	0; 2/ 6;3.7e-02;ABUW_1873,ABUW_1874
GO:0045150	GO	acetoin catabolic process	2; 3/ 4;8.6e-04;ABUW_2127,ABUW_2130,ABUW_2131
GO:0006559	GO	L-phenylalanine catabolic process	0; 2/ 5;2.8e-02;ABUW_0066,ABUW_0069
GO:0018623	GO	benzoate 1,2-dioxygenase activity	3; 3/ 3;2.8e-04;ABUW_1861,ABUW_2710,ABUW_2711
GO:0033812	GO	3-oxoadipyl-CoA thiolase activity	0; 2/ 4;1.9e-02;ABUW_1872,ABUW_2527
GO:0016829	GO	lyase activity	0; 3/ 16;3.7e-02;ABUW_1242,ABUW_1905,ABUW_2605
GO:0000270	GO	peptidoglycan metabolic process	0; 2/ 7;4.8e-02;ABUW_0928,ABUW_1242
GO:0019619	GO	3,4-dihydroxybenzoate catabolic process	0; 2/ 6;3.7e-02;ABUW_1872,ABUW_2527
GO:0055072	GO	iron ion homeostasis	2; 8/ 17;4.2e-07;ABUW_1646,ABUW_1655,ABUW_1800,ABUW_2165,ABUW_2182,ABUW_2916,ABUW_2987,ABUW_3403
GO:0031230	GO	intrinsic component of cell outer membrane	0; 2/ 5;2.8e-02;ABUW_0600,ABUW_2916
GO:0042952	GO	beta-ketoadipate pathway	1; 7/ 19;1.8e-05;ABUW_1871,ABUW_1872,ABUW_1873,ABUW_1874,ABUW_1875,ABUW_1876,ABUW_1877
GO:0019290	GO	siderophore biosynthetic process	0; 2/ 4;1.9e-02;ABUW_2185,ABUW_2186
GO:0006829	GO	zinc ion transport	0; 2/ 5;2.8e-02;ABUW_0143,ABUW_2828
GO:0006572	GO	tyrosine catabolic process	2; 2/ 2;5.7e-03;ABUW_0066,ABUW_0069
GO:0055085	GO	transmembrane transport	0; 4/ 21;1.7e-02;ABUW_0071,ABUW_1114,ABUW_2187,ABUW_3019
GO:0046677	GO	response to antibiotic	1;12/ 58;4.0e-06;ABUW_0068,ABUW_0729,ABUW_0922,ABUW_1870,ABUW_1930,ABUW_2300,ABUW_3019,ABUW_3286,ABUW_3362,ABUW_3363,ABUW_3364,ABUW_4087
GO:0019289	GO	rhizobactin 1021 biosynthetic process	1; 2/ 3;1.3e-02;ABUW_2188,ABUW_2189
GO:0015562	GO	efflux transmembrane transporter activity	0; 4/ 15;5.8e-03;ABUW_0922,ABUW_3362,ABUW_3363,ABUW_3364
GO:0043640	GO	benzoate catabolic process via hydroxylation	3; 4/ 5;6.3e-05;ABUW_1861,ABUW_2710,ABUW_2711,ABUW_2713
GO:0051537	GO	2 iron, 2 sulfur cluster binding	0; 7/ 32;4.9e-04;ABUW_0307,ABUW_1861,ABUW_1864,ABUW_2531,ABUW_2710,ABUW_2712,ABUW_2953
IPR036922	IPR	Rieske [2Fe-2S] iron-sulphur domain superfamily	0; 3/10;1.9e-02;ABUW_1861,ABUW_2710,ABUW_2953
IPR039423	IPR	TonB-dependent receptor-like	2; 6/10;1.4e-05;ABUW_0143,ABUW_1655,ABUW_1800,ABUW_2165,ABUW_2828,ABUW_3403
IPR002898	IPR	MotA/TolQ/ExbB proton channel	0; 2/ 4;2.0e-02;ABUW_0996,ABUW_3425
IPR016039	IPR	Thiolase-like	0; 3/13;2.9e-02;ABUW_1872,ABUW_2099,ABUW_2527
IPR012910	IPR	TonB-dependent receptor, plug domain	3;10/20;3.4e-08;ABUW_0143,ABUW_0600,ABUW_1646,ABUW_1655,ABUW_1800,ABUW_2165,ABUW_2182,ABUW_2828,ABUW_2916,ABUW_3403
IPR020613	IPR	Thiolase, conserved site	0; 3/ 9;1.4e-02;ABUW_1872,ABUW_2099,ABUW_2527
IPR032317	IPR	RND efflux pump, membrane fusion protein, barrel-sandwich domain	0; 2/ 6;3.6e-02;ABUW_1930,ABUW_3362
IPR037455	IPR	Aerobactin siderophore biosynthesis, IucA/IucC-like	3; 3/ 3;6.0e-04;ABUW_2185,ABUW_2186,ABUW_2189
IPR036010	IPR	2Fe-2S ferredoxin-like superfamily	0; 3/11;2.0e-02;ABUW_1864,ABUW_2531,ABUW_2712
IPR036942	IPR	TonB-dependent receptor-like, beta-barrel domain superfamily	3; 9/18;1.9e-07;ABUW_0143,ABUW_1646,ABUW_1655,ABUW_1800,ABUW_2165,ABUW_2182,ABUW_2828,ABUW_2916,ABUW_3403
IPR017927	IPR	FAD-binding domain, ferredoxin reductase-type	0; 4/11;4.1e-03;ABUW_0698,ABUW_1864,ABUW_2531,ABUW_2712
IPR010105	IPR	TonB-dependent siderophore receptor	4; 9/14;3.4e-08;ABUW_0143,ABUW_1646,ABUW_1655,ABUW_1800,ABUW_2165,ABUW_2182,ABUW_2828,ABUW_2916,ABUW_3403
IPR004163	IPR	Coenzyme A transferase binding site	0; 2/ 4;2.0e-02;ABUW_1874,ABUW_2096
IPR029068	IPR	Glyoxalase/Bleomycin resistance protein/Dihydroxybiphenyl dioxygenase	0; 2/ 4;2.0e-02;ABUW_0066,ABUW_0068
IPR006058	IPR	2Fe-2S ferredoxin, iron-sulphur binding site	0; 3/ 7;8.6e-03;ABUW_1864,ABUW_2531,ABUW_2712
IPR020616	IPR	Thiolase, N-terminal	0; 3/ 9;1.4e-02;ABUW_1872,ABUW_2099,ABUW_2527
IPR004360	IPR	Glyoxalase/fosfomycin resistance/dioxygenase domain	0; 2/ 4;2.0e-02;ABUW_0066,ABUW_0068
IPR000362	IPR	Fumarate lyase family	0; 2/ 5;2.9e-02;ABUW_1722,ABUW_2104
IPR000531	IPR	TonB-dependent receptor-like, beta-barrel	3;10/20;3.4e-08;ABUW_0143,ABUW_0600,ABUW_1646,ABUW_1655,ABUW_1800,ABUW_2165,ABUW_2182,ABUW_2828,ABUW_2916,ABUW_3403
IPR037523	IPR	Vicinal oxygen chelate (VOC) domain	0; 2/ 4;2.0e-02;ABUW_0066,ABUW_0068
IPR000873	IPR	AMP-dependent synthetase/ligase	0; 3/15;3.6e-02;ABUW_1180,ABUW_2526,ABUW_3781
IPR011701	IPR	Major facilitator superfamily	0; 9/48;8.4e-04;ABUW_1855,ABUW_2187,ABUW_2628,ABUW_2790,ABUW_2939,ABUW_3019,ABUW_3124,ABUW_3286,ABUW_3777
IPR020615	IPR	Thiolase, acyl-enzyme intermediate active site	0; 3/ 9;1.4e-02;ABUW_1872,ABUW_2099,ABUW_2527
IPR012347	IPR	Ferritin-like	0; 2/ 5;2.9e-02;ABUW_2533,ABUW_2535
IPR012793	IPR	Beta-ketoadipyl CoA thiolase	0; 2/ 4;2.0e-02;ABUW_1872,ABUW_2527
IPR024083	IPR	Fumarase/histidase, N-terminal	0; 2/ 6;3.6e-02;ABUW_1722,ABUW_2104
IPR001709	IPR	Flavoprotein pyridine nucleotide cytochrome reductase	1; 3/ 5;3.8e-03;ABUW_0698,ABUW_2531,ABUW_2712
IPR008948	IPR	L-Aspartase-like	0; 2/ 6;3.6e-02;ABUW_1722,ABUW_2104
IPR039562	IPR	Membrane fusion protein, biotin-lipoyl like domain	0; 2/ 6;3.6e-02;ABUW_3020,ABUW_3560
IPR018093	IPR	BCCT transporter, conserved site	0; 2/ 5;2.9e-02;ABUW_2968,ABUW_2969
IPR001663	IPR	Aromatic-ring-hydroxylating dioxygenase, alpha subunit	0; 2/ 5;2.9e-02;ABUW_1861,ABUW_2710
IPR006143	IPR	RND efflux pump, membrane fusion protein	0; 2/ 7;4.6e-02;ABUW_3362,ABUW_3560
IPR022770	IPR	Ferric iron reductase FhuF domain	3; 3/ 3;6.0e-04;ABUW_2185,ABUW_2186,ABUW_2189
IPR009078	IPR	Ferritin-like superfamily	0; 2/ 7;4.6e-02;ABUW_2533,ABUW_2535
IPR004165	IPR	Coenzyme A transferase family I	1; 4/ 8;1.2e-03;ABUW_1873,ABUW_1874,ABUW_2096,ABUW_2097
IPR020617	IPR	Thiolase, C-terminal	0; 3/ 9;1.4e-02;ABUW_1872,ABUW_2099,ABUW_2527
IPR012792	IPR	3-oxoacid CoA-transferase, subunit A	0; 2/ 4;2.0e-02;ABUW_1874,ABUW_2096
IPR017639	IPR	Benzoate 1,2-dioxygenase, large subunit	2; 2/ 2;7.0e-03;ABUW_1861,ABUW_2710
IPR004164	IPR	Coenzyme A transferase active site	0; 2/ 4;2.0e-02;ABUW_1873,ABUW_2097
IPR029061	IPR	Thiamin diphosphate-binding fold	0; 3/11;2.0e-02;ABUW_1113,ABUW_2130,ABUW_2131
IPR012791	IPR	3-oxoacid CoA-transferase, subunit B	0; 2/ 4;2.0e-02;ABUW_1873,ABUW_2097
IPR037066	IPR	TonB-dependent receptor, plug domain superfamily	3;10/20;3.4e-08;ABUW_0143,ABUW_0600,ABUW_1646,ABUW_1655,ABUW_1800,ABUW_2165,ABUW_2182,ABUW_2828,ABUW_2916,ABUW_3403
IPR015881	IPR	Aromatic-ring-hydroxylating dioxygenase, 2Fe-2S-binding site	0; 2/ 7;4.6e-02;ABUW_1861,ABUW_2710
IPR001041	IPR	2Fe-2S ferredoxin-type iron-sulfur binding domain	0; 3/11;2.0e-02;ABUW_1864,ABUW_2531,ABUW_2712
IPR036259	IPR	MFS transporter superfamily	0;10/57;6.7e-04;ABUW_1206,ABUW_1855,ABUW_2187,ABUW_2628,ABUW_2790,ABUW_2939,ABUW_3019,ABUW_3124,ABUW_3286,ABUW_3777
IPR010917	IPR	TonB-dependent receptor, conserved site	1; 5/11;6.0e-04;ABUW_1655,ABUW_1800,ABUW_2165,ABUW_2182,ABUW_2916
IPR017941	IPR	Rieske [2Fe-2S] iron-sulphur domain	0; 3/ 9;1.4e-02;ABUW_1861,ABUW_2710,ABUW_2953
IPR039261	IPR	Ferredoxin-NADP reductase (FNR), nucleotide-binding domain	0; 4/12;5.4e-03;ABUW_0698,ABUW_1864,ABUW_2531,ABUW_2712
IPR004841	IPR	Amino acid permease/ SLC12A domain	0; 3/16;4.1e-02;ABUW_0071,ABUW_1114,ABUW_2806
IPR020610	IPR	Thiolase, active site	0; 3/ 9;1.4e-02;ABUW_1872,ABUW_2099,ABUW_2527
IPR042099	IPR	AMP-dependent synthetase-like superfamily	0; 3/14;3.3e-02;ABUW_1180,ABUW_2526,ABUW_3781
IPR020904	IPR	Short-chain dehydrogenase/reductase, conserved site	0; 4/27;3.7e-02;ABUW_1863,ABUW_2092,ABUW_2127,ABUW_2713
IPR022761	IPR	Fumarate lyase, N-terminal	0; 2/ 5;2.9e-02;ABUW_1722,ABUW_2104
IPR017938	IPR	Riboflavin synthase-like beta-barrel	0; 4/13;7.0e-03;ABUW_0698,ABUW_1864,ABUW_2531,ABUW_2712
IPR015879	IPR	Aromatic-ring-hydroxylating dioxygenase, alpha subunit, C-terminal domain	0; 2/ 5;2.9e-02;ABUW_1861,ABUW_2710
IPR039426	IPR	Vitamin B12 transporter BtuB-like	1; 4/10;3.1e-03;ABUW_0600,ABUW_1646,ABUW_2182,ABUW_2916
IPR002155	IPR	Thiolase	0; 3/ 9;1.4e-02;ABUW_1872,ABUW_2099,ABUW_2527
IPR037171	IPR	NagB/RpiA transferase-like	1; 5/12;6.0e-04;ABUW_1873,ABUW_1874,ABUW_2096,ABUW_2097,ABUW_2402
IPR018951	IPR	Fumarase C, C-terminal	2; 2/ 2;7.0e-03;ABUW_1722,ABUW_2104
IPR010916	IPR	TonB box, conserved site	0; 3/ 9;1.4e-02;ABUW_1655,ABUW_2165,ABUW_2182
IPR000060	IPR	BCCT transporter family	0; 2/ 6;3.6e-02;ABUW_2968,ABUW_2969
IPR001433	IPR	Oxidoreductase FAD/NAD(P)-binding	0; 4/12;5.4e-03;ABUW_0698,ABUW_1864,ABUW_2531,ABUW_2712
IPR007814	IPR	1,2-phenylacetyl-CoA epoxidase, subunit A/C	2; 2/ 2;7.0e-03;ABUW_2533,ABUW_2535
IPR012675	IPR	Beta-grasp domain superfamily	0; 4/15;1.0e-02;ABUW_1864,ABUW_2342,ABUW_2531,ABUW_2712
IPR020557	IPR	Fumarate lyase, conserved site	0; 2/ 6;3.6e-02;ABUW_1722,ABUW_2104
IPR007310	IPR	Aerobactin siderophore biosynthesis, IucA/IucC, N-terminal	3; 3/ 3;6.0e-04;ABUW_2185,ABUW_2186,ABUW_2189
IPR020846	IPR	Major facilitator superfamily domain	0;10/54;6.0e-04;ABUW_1206,ABUW_1855,ABUW_2187,ABUW_2628,ABUW_2790,ABUW_2939,ABUW_3019,ABUW_3124,ABUW_3286,ABUW_3777
00250 Alanine, aspartate and glutamate metabolism [PATH:ko00250]	KEGG	ko00250	0;2/ 9;5.5e-03;ABUW_2104,ABUW_2359
00362 Benzoate degradation [PATH:ko00362]	KEGG	ko00362	4;8/21;5.3e-12;ABUW_1861,ABUW_1872,ABUW_1875,ABUW_1876,ABUW_2710,ABUW_2711,ABUW_2712,ABUW_2713
00627 Aminobenzoate degradation [PATH:ko00627]	KEGG	ko00627	0;2/10;6.0e-03;ABUW_1864,ABUW_2953
02020 Two-component system [PATH:ko02020]	KEGG	ko02020	0;4/58;3.9e-03;ABUW_2098,ABUW_2916,ABUW_2987,ABUW_3286
00650 Butanoate metabolism [PATH:ko00650]	KEGG	ko00650	1;5/19;1.8e-06;ABUW_0069,ABUW_2126,ABUW_2127,ABUW_2528,ABUW_3781
02010 ABC transporters [PATH:ko02010]	KEGG	ko02010	0;3/49;1.5e-02;ABUW_0386,ABUW_1866,ABUW_3363
00997 Biosynthesis of various secondary metabolites - part 3 [PATH:ko00997]	KEGG	ko00997	5;3/ 3;2.4e-06;ABUW_1364,ABUW_2185,ABUW_2186
00360 Phenylalanine metabolism [PATH:ko00360]	KEGG	ko00360	7;9/15;7.7e-16;ABUW_2526,ABUW_2527,ABUW_2529,ABUW_2531,ABUW_2532,ABUW_2533,ABUW_2534,ABUW_2535,ABUW_2536
00640 Propanoate metabolism [PATH:ko00640]	KEGG	ko00640	0;3/18;1.4e-03;ABUW_2137,ABUW_2530,ABUW_3783
Methyltransferase	KEYWORDS	keyword	1; 3/ 10;4.2e-04;ABUW_2137,ABUW_2289,ABUW_2727
Oxidoreductase	KEYWORDS	keyword	0; 3/ 24;3.7e-03;ABUW_1562,ABUW_1858,ABUW_2092
Cell inner membrane	KEYWORDS	keyword	0;11/188;6.4e-06;ABUW_0030,ABUW_1855,ABUW_2098,ABUW_2628,ABUW_2790,ABUW_2968,ABUW_2969,ABUW_3020,ABUW_3425,ABUW_3560,ABUW_3777
Aromatic hydrocarbons catabolism	KEYWORDS	keyword	3; 9/ 29;5.3e-11;ABUW_1871,ABUW_1873,ABUW_1874,ABUW_1875,ABUW_1876,ABUW_1877,ABUW_2183,ABUW_2711,ABUW_2713
Cytoplasm	KEYWORDS	keyword	0; 5/153;3.4e-02;ABUW_1364,ABUW_1537,ABUW_1722,ABUW_2128,ABUW_2402
Lipopolysaccharide biosynthesis	KEYWORDS	keyword	3; 2/ 2;4.2e-04;ABUW_2096,ABUW_2097
Acyltransferase	KEYWORDS	keyword	0; 4/ 43;2.4e-03;ABUW_1453,ABUW_1872,ABUW_2129,ABUW_2527
4Fe-4S	KEYWORDS	keyword	0; 4/ 48;3.4e-03;ABUW_0926,ABUW_1734,ABUW_2132,ABUW_2870
2Fe-2S	KEYWORDS	keyword	1; 7/ 29;6.7e-08;ABUW_0307,ABUW_1861,ABUW_1864,ABUW_2531,ABUW_2710,ABUW_2712,ABUW_2953
3D-structure	KEYWORDS	keyword	0;25/334;1.9e-20;ABUW_0066,ABUW_0386,ABUW_0600,ABUW_0922,ABUW_1180,ABUW_1206,ABUW_1655,ABUW_1865,ABUW_1870,ABUW_1905,ABUW_2099,ABUW_2126,ABUW_2127,ABUW_2165,ABUW_2342,ABUW_2359,ABUW_2528,ABUW_2529,ABUW_2530,ABUW_2533,ABUW_2535,ABUW_2536,ABUW_2916,ABUW_2962,ABUW_4087
Cell membrane	KEYWORDS	keyword	0; 6/111;2.4e-03;ABUW_0259,ABUW_1902,ABUW_2093,ABUW_2187,ABUW_2316,ABUW_2939
Cell outer membrane	KEYWORDS	keyword	1; 7/ 32;1.1e-07;ABUW_0143,ABUW_0928,ABUW_1646,ABUW_1800,ABUW_2182,ABUW_2828,ABUW_3403
Amino-acid transport	KEYWORDS	keyword	0; 4/ 50;3.6e-03;ABUW_0071,ABUW_1114,ABUW_2358,ABUW_2806
Antibiotic resistance	KEYWORDS	keyword	1; 9/ 42;1.4e-09;ABUW_0068,ABUW_0729,ABUW_1930,ABUW_2300,ABUW_3019,ABUW_3286,ABUW_3362,ABUW_3363,ABUW_3364
Acetoin catabolism	KEYWORDS	keyword	2; 2/ 3;9.7e-04;ABUW_2130,ABUW_2131
PF01618	Pfam	MotA/TolQ/ExbB proton channel family	1; 2/ 4;2.0e-03;ABUW_0996,ABUW_3425
PF04183	Pfam	IucA / IucC family	4; 3/ 3;1.1e-05;ABUW_2185,ABUW_2186,ABUW_2189
PF00108	Pfam	Thiolase, N-terminal domain	1; 3/ 9;4.2e-04;ABUW_1872,ABUW_2099,ABUW_2527
PF00593	Pfam	TonB dependent receptor	5;10/20;1.0e-13;ABUW_0143,ABUW_0600,ABUW_1646,ABUW_1655,ABUW_1800,ABUW_2165,ABUW_2182,ABUW_2828,ABUW_2916,ABUW_3403
PF00355	Pfam	Rieske [2Fe-2S] domain	1; 3/ 9;4.2e-04;ABUW_1861,ABUW_2710,ABUW_2953
PF00206	Pfam	Lyase	1; 2/ 5;2.7e-03;ABUW_1722,ABUW_2104
PF00970	Pfam	Oxidoreductase FAD-binding domain	0; 2/ 8;5.9e-03;ABUW_2531,ABUW_2712
PF00501	Pfam	AMP-binding enzyme	0; 3/15;2.0e-03;ABUW_1180,ABUW_2526,ABUW_3781
PF00324	Pfam	Amino acid permease	0; 3/16;2.0e-03;ABUW_0071,ABUW_1114,ABUW_2806
PF02803	Pfam	Thiolase, C-terminal domain	1; 3/ 9;4.2e-04;ABUW_1872,ABUW_2099,ABUW_2527
PF00903	Pfam	Glyoxalase/Bleomycin resistance protein/Dioxygenase superfamily	1; 2/ 4;2.0e-03;ABUW_0066,ABUW_0068
PF00848	Pfam	Ring hydroxylating alpha subunit (catalytic domain)	1; 2/ 5;2.7e-03;ABUW_1861,ABUW_2710
PF07690	Pfam	Major Facilitator Superfamily	1; 9/48;5.1e-08;ABUW_1855,ABUW_2187,ABUW_2628,ABUW_2790,ABUW_2939,ABUW_3019,ABUW_3124,ABUW_3286,ABUW_3777
PF00111	Pfam	2Fe-2S iron-sulfur cluster binding domain	1; 3/ 9;4.2e-04;ABUW_1864,ABUW_2531,ABUW_2712
PF01144	Pfam	Coenzyme A transferase	2; 4/ 8;1.1e-05;ABUW_1873,ABUW_1874,ABUW_2096,ABUW_2097
PF13533	Pfam	Biotin-lipoyl like	0; 2/ 6;3.5e-03;ABUW_3020,ABUW_3560
PF00171	Pfam	Aldehyde dehydrogenase family	0; 3/25;5.6e-03;ABUW_1111,ABUW_2536,ABUW_3783
PF16576	Pfam	Barrel-sandwich domain of CusB or HlyD membrane-fusion	0; 2/ 6;3.5e-03;ABUW_1930,ABUW_3362
PF06276	Pfam	Ferric iron reductase FhuF-like transporter	4; 3/ 3;1.1e-05;ABUW_2185,ABUW_2186,ABUW_2189
PF05138	Pfam	Phenylacetic acid catabolic protein	3; 2/ 2;4.2e-04;ABUW_2533,ABUW_2535
PF07715	Pfam	TonB-dependent Receptor Plug Domain	5;10/20;1.0e-13;ABUW_0143,ABUW_0600,ABUW_1646,ABUW_1655,ABUW_1800,ABUW_2165,ABUW_2182,ABUW_2828,ABUW_2916,ABUW_3403
PF00175	Pfam	Oxidoreductase NAD-binding domain	1; 4/12;5.5e-05;ABUW_0698,ABUW_1864,ABUW_2531,ABUW_2712
PF10415	Pfam	Fumarase C C-terminus	3; 2/ 2;4.2e-04;ABUW_1722,ABUW_2104
PF02028	Pfam	BCCT, betaine/carnitine/choline family transporter	0; 2/ 6;3.5e-03;ABUW_2968,ABUW_2969

## Sheet: Downregulated
ClassID	Class	Description	score; hits/class size; p-value; gene list
T	COG	CELLULAR PROCESSES AND SIGNALING; Signal transduction mechanisms	1;9/ 58;1.7e-11;ABUW_0585,ABUW_0678,ABUW_0679,ABUW_0682,ABUW_1138,ABUW_1142,ABUW_1515,ABUW_1661,ABUW_3641
M	COG	CELLULAR PROCESSES AND SIGNALING; Cell wall/membrane/envelope biogenesis	0;5/102;5.5e-04;ABUW_0117,ABUW_0641,ABUW_0887,ABUW_0967,ABUW_2229
E	COG	METABOLISM; Amino acid transport and metabolism	0;8/133;4.5e-07;ABUW_0203,ABUW_2224,ABUW_2285,ABUW_2422,ABUW_2423,ABUW_2424,ABUW_2936,ABUW_2975
L	COG	INFORMATION STORAGE AND PROCESSING; Replication, recombination and repair	0;9/ 92;6.6e-10;ABUW_0553,ABUW_1067,ABUW_1088,ABUW_1089,ABUW_1091,ABUW_1958,ABUW_2521,ABUW_2522,ABUW_3723
H	COG	METABOLISM; Coenzyme transport and metabolism	0;3/ 51;6.3e-03;ABUW_0377,ABUW_0684,ABUW_1463
C	COG	METABOLISM; Energy production and conversion	0;8/136;4.5e-07;ABUW_1624,ABUW_1794,ABUW_1795,ABUW_2287,ABUW_2888,ABUW_3396,ABUW_3811,ABUW_3814
P	COG	METABOLISM; Inorganic ion transport and metabolism	0;9/124;7.0e-09;ABUW_0280,ABUW_0306,ABUW_0681,ABUW_1021,ABUW_1595,ABUW_2380,ABUW_2381,ABUW_2382,ABUW_2421
COG3539	eggNOG_COG	Fimbrial protein	4;2/2;1.1e-05;ABUW_2052,ABUW_2310
COG0834	eggNOG_COG	ABC-type amino acid transport signal transduction systems periplasmic component domain	3;2/3;1.6e-05;ABUW_2420,ABUW_2421
COG0765	eggNOG_COG	amino acid transport	2;2/4;2.1e-05;ABUW_2423,ABUW_2424
GO:0042026	GO	protein refolding	1; 2/ 3;7.7e-03;ABUW_0918,ABUW_2737
GO:0006879	GO	cellular iron ion homeostasis	1; 2/ 3;7.7e-03;ABUW_0306,ABUW_3125
GO:0009289	GO	pilus	3; 3/ 3;2.2e-04;ABUW_0304,ABUW_2052,ABUW_2310
GO:0044096	GO	type IV pilus	4; 4/ 4;1.3e-05;ABUW_0290,ABUW_0291,ABUW_0292,ABUW_3031
GO:0016887	GO	ATPase activity	0; 7/ 50;3.0e-03;ABUW_1351,ABUW_1958,ABUW_2381,ABUW_2422,ABUW_2737,ABUW_3031,ABUW_3549
GO:0043683	GO	type IV pilus biogenesis	4; 5/ 6;2.8e-06;ABUW_0290,ABUW_0291,ABUW_0292,ABUW_0294,ABUW_3549
GO:0004109	GO	coproporphyrinogen oxidase activity	1; 2/ 3;7.7e-03;ABUW_0377,ABUW_0684
GO:0008199	GO	ferric iron binding	0; 2/ 5;2.1e-02;ABUW_0306,ABUW_3125
GO:0051607	GO	defense response to virus	5; 5/ 5;1.4e-06;ABUW_1087,ABUW_1088,ABUW_1089,ABUW_1090,ABUW_1091
GO:0015473	GO	fimbrial usher porin activity	1; 2/ 3;7.7e-03;ABUW_1633,ABUW_2312
GO:0006281	GO	DNA repair	0; 4/ 32;3.0e-02;ABUW_0553,ABUW_1067,ABUW_2521,ABUW_2522
GO:0004322	GO	ferroxidase activity	2; 2/ 2;3.8e-03;ABUW_0306,ABUW_3125
GO:0005887	GO	integral component of plasma membrane	0; 7/ 93;4.1e-02;ABUW_1142,ABUW_1793,ABUW_1794,ABUW_2285,ABUW_2380,ABUW_3811,ABUW_3814
GO:0006119	GO	oxidative phosphorylation	2; 2/ 2;3.8e-03;ABUW_1793,ABUW_1794
GO:0016021	GO	integral component of membrane	0;18/377;4.6e-02;ABUW_0291,ABUW_0292,ABUW_0304,ABUW_0527,ABUW_0642,ABUW_0681,ABUW_0967,ABUW_1138,ABUW_1156,ABUW_1633,ABUW_1668,ABUW_1795,ABUW_2229,ABUW_2230,ABUW_2231,ABUW_2312,ABUW_3550,ABUW_3551
GO:0015419	GO	ATPase-coupled sulfate transmembrane transporter activity	0; 2/ 6;2.7e-02;ABUW_0280,ABUW_1021
GO:0006826	GO	iron ion transport	1; 2/ 3;7.7e-03;ABUW_0306,ABUW_3125
GO:0043190	GO	ATP-binding cassette (ABC) transporter complex	0; 3/ 16;2.6e-02;ABUW_2382,ABUW_2423,ABUW_2424
GO:0046872	GO	metal ion binding	0;15/267;2.6e-02;ABUW_0290,ABUW_0377,ABUW_0528,ABUW_0553,ABUW_0684,ABUW_1087,ABUW_1088,ABUW_1351,ABUW_1624,ABUW_1794,ABUW_1795,ABUW_2224,ABUW_2888,ABUW_3549,ABUW_3551
GO:0042918	GO	alkanesulfonate transport	0; 2/ 9;4.6e-02;ABUW_2380,ABUW_2382
GO:0030288	GO	outer membrane-bounded periplasmic space	0; 6/ 27;8.0e-04;ABUW_0642,ABUW_1021,ABUW_2229,ABUW_2311,ABUW_2382,ABUW_2420
GO:0009405	GO	pathogenesis	1; 6/ 21;2.2e-04;ABUW_1515,ABUW_2052,ABUW_2229,ABUW_2310,ABUW_2770,ABUW_2888
GO:0005524	GO	ATP binding	0;17/294;1.3e-02;ABUW_0290,ABUW_0682,ABUW_0917,ABUW_0918,ABUW_1088,ABUW_1351,ABUW_1958,ABUW_2381,ABUW_2422,ABUW_2521,ABUW_2522,ABUW_2737,ABUW_3031,ABUW_3032,ABUW_3549,ABUW_3641,ABUW_3879
GO:0000160	GO	phosphorelay signal transduction system	1; 5/ 12;1.9e-04;ABUW_0678,ABUW_0679,ABUW_0682,ABUW_1515,ABUW_3641
GO:0016627	GO	oxidoreductase activity, acting on the CH-CH group of donors	0; 2/ 4;1.3e-02;ABUW_3487,ABUW_3488
GO:0006457	GO	protein folding	0; 3/ 23;4.8e-02;ABUW_0917,ABUW_3878,ABUW_3879
GO:0015734	GO	taurine transport	1; 2/ 3;7.7e-03;ABUW_2380,ABUW_2382
GO:0015031	GO	protein transport	0; 5/ 20;1.5e-03;ABUW_1142,ABUW_2229,ABUW_2230,ABUW_2231,ABUW_3549
GO:0007155	GO	cell adhesion	3; 3/ 3;2.2e-04;ABUW_0304,ABUW_2052,ABUW_2310
GO:0006935	GO	chemotaxis	1; 3/ 6;2.7e-03;ABUW_0680,ABUW_0681,ABUW_0682
GO:0042959	GO	alkanesulfonate transmembrane transporter activity	0; 2/ 9;4.6e-02;ABUW_2380,ABUW_2382
GO:0009297	GO	pilus assembly	1; 3/ 5;1.5e-03;ABUW_1351,ABUW_1633,ABUW_2312
GO:0019516	GO	lactate oxidation	2; 2/ 2;3.8e-03;ABUW_3811,ABUW_3812
GO:0006865	GO	amino acid transport	0; 4/ 36;4.2e-02;ABUW_1156,ABUW_2420,ABUW_2423,ABUW_2424
GO:0005886	GO	plasma membrane	0;25/470;6.1e-03;ABUW_0291,ABUW_0292,ABUW_0527,ABUW_0642,ABUW_1138,ABUW_1142,ABUW_1156,ABUW_1668,ABUW_1793,ABUW_1794,ABUW_1795,ABUW_2230,ABUW_2231,ABUW_2285,ABUW_2287,ABUW_2380,ABUW_2381,ABUW_2420,ABUW_2422,ABUW_2423,ABUW_2424,ABUW_3550,ABUW_3551,ABUW_3812,ABUW_3814
GO:0006790	GO	sulfur compound metabolic process	0; 2/ 8;4.2e-02;ABUW_1021,ABUW_2382
GO:0019646	GO	aerobic electron transport chain	0; 2/ 9;4.6e-02;ABUW_1794,ABUW_1795
GO:0007165	GO	signal transduction	0; 2/ 6;2.7e-02;ABUW_0680,ABUW_0681
GO:0043107	GO	type IV pilus-dependent motility	3; 6/ 9;1.6e-06;ABUW_0290,ABUW_0291,ABUW_0292,ABUW_3031,ABUW_3032,ABUW_3549
GO:0006782	GO	protoporphyrinogen IX biosynthetic process	0; 2/ 8;4.2e-02;ABUW_0377,ABUW_0684
GO:0042803	GO	protein homodimerization activity	0; 2/ 9;4.6e-02;ABUW_0377,ABUW_3878
GO:0070069	GO	cytochrome complex	0; 2/ 4;1.3e-02;ABUW_1794,ABUW_1795
IPR008331	IPR	Ferritin/DPS protein domain	2; 2/ 2;1.9e-03;ABUW_0306,ABUW_3125
IPR003593	IPR	AAA+ ATPase domain	0; 6/ 59;6.1e-03;ABUW_1351,ABUW_2381,ABUW_2422,ABUW_2737,ABUW_3031,ABUW_3641
IPR009040	IPR	Ferritin-like diiron domain	2; 2/ 2;1.9e-03;ABUW_0306,ABUW_3125
IPR037257	IPR	General secretory system II, protein E, N-terminal superfamily	1; 2/ 3;3.8e-03;ABUW_1351,ABUW_3549
IPR002024	IPR	Bacterioferritin	2; 2/ 2;1.9e-03;ABUW_0306,ABUW_3125
IPR001482	IPR	Type II/IV secretion system protein	3; 4/ 5;9.8e-05;ABUW_1351,ABUW_3031,ABUW_3032,ABUW_3549
IPR025949	IPR	PapC-like, C-terminal domain	1; 2/ 3;3.8e-03;ABUW_1633,ABUW_2312
IPR027417	IPR	P-loop containing nucleoside triphosphate hydrolase	0;13/141;7.3e-04;ABUW_1088,ABUW_1351,ABUW_1958,ABUW_2381,ABUW_2422,ABUW_2521,ABUW_2522,ABUW_2737,ABUW_3031,ABUW_3032,ABUW_3396,ABUW_3549,ABUW_3641
IPR015813	IPR	Pyruvate/Phosphoenolpyruvate kinase-like domain superfamily	0; 2/ 7;1.9e-02;ABUW_0031,ABUW_2888
IPR012347	IPR	Ferritin-like	0; 2/ 5;1.1e-02;ABUW_0306,ABUW_3125
IPR001789	IPR	Signal transduction response regulator, receiver domain	0; 5/ 25;1.9e-03;ABUW_0678,ABUW_0679,ABUW_0682,ABUW_1515,ABUW_3641
IPR037224	IPR	PapC, N-terminal domain superfamily	1; 2/ 3;3.8e-03;ABUW_1633,ABUW_2312
IPR018313	IPR	Solute-binding protein family 3, conserved site	1; 2/ 4;6.8e-03;ABUW_2420,ABUW_2421
IPR010065	IPR	Amino acid ABC transporter, permease protein, 3-TM domain	0; 2/ 6;1.5e-02;ABUW_2423,ABUW_2424
IPR005814	IPR	Aminotransferase class-III	0; 2/ 8;2.4e-02;ABUW_0203,ABUW_1463
IPR005669	IPR	Thiosulphate/Sulfate-binding protein	2; 2/ 2;1.9e-03;ABUW_0280,ABUW_1021
IPR036937	IPR	Fimbrial-type adhesion domain superfamily	2; 2/ 2;1.9e-03;ABUW_2052,ABUW_2310
IPR000015	IPR	Outer membrane usher protein	1; 2/ 3;3.8e-03;ABUW_1633,ABUW_2312
IPR002545	IPR	CheW-like domain	2; 2/ 2;1.9e-03;ABUW_0680,ABUW_0682
IPR006321	IPR	Pilus retraction protein PilT	2; 2/ 2;1.9e-03;ABUW_3031,ABUW_3032
IPR010994	IPR	RuvA domain 2-like	0; 2/ 7;1.9e-02;ABUW_0528,ABUW_0553
IPR008966	IPR	Adhesion domain superfamily	2; 2/ 2;1.9e-03;ABUW_2052,ABUW_2310
IPR025885	IPR	PapC, N-terminal domain	1; 2/ 3;3.8e-03;ABUW_1633,ABUW_2312
IPR009078	IPR	Ferritin-like superfamily	0; 2/ 7;1.9e-02;ABUW_0306,ABUW_3125
IPR000515	IPR	ABC transporter type 1, transmembrane domain MetI-like	0; 3/ 22;2.4e-02;ABUW_2380,ABUW_2423,ABUW_2424
IPR035906	IPR	MetI-like superfamily	0; 3/ 22;2.4e-02;ABUW_2380,ABUW_2423,ABUW_2424
IPR007831	IPR	General secretory system II, protein E, N-terminal	2; 2/ 2;1.9e-03;ABUW_1351,ABUW_3549
IPR013107	IPR	Acyl-CoA dehydrogenase, C-terminal domain	1; 2/ 4;6.8e-03;ABUW_3487,ABUW_3488
IPR036061	IPR	CheW-like domain superfamily	2; 2/ 2;1.9e-03;ABUW_0680,ABUW_0682
IPR011006	IPR	CheY-like superfamily	0; 5/ 25;1.9e-03;ABUW_0678,ABUW_0679,ABUW_0682,ABUW_1515,ABUW_3641
IPR000957	IPR	Sulphate/thiosulphate-binding, conserved site	2; 2/ 2;1.9e-03;ABUW_0280,ABUW_1021
IPR034408	IPR	Sulphate/thiosulphate-binding site	2; 2/ 2;1.9e-03;ABUW_0280,ABUW_1021
IPR001638	IPR	Solute-binding protein family 3/N-terminal domain of MltF	0; 3/ 10;3.8e-03;ABUW_2382,ABUW_2420,ABUW_2421
IPR042181	IPR	Type II secretion system, protein E, N-terminal	1; 2/ 3;3.8e-03;ABUW_1351,ABUW_3549
IPR039458	IPR	FimA-like	2; 2/ 2;1.9e-03;ABUW_2052,ABUW_2310
IPR042186	IPR	Outer membrane usher protein FimD, plug domain	1; 2/ 3;3.8e-03;ABUW_1633,ABUW_2312
IPR013374	IPR	ATPase, type IV, pilus assembly, PilB	2; 2/ 2;1.9e-03;ABUW_1351,ABUW_3549
IPR018030	IPR	Fimbrial membrane usher, conserved site	1; 2/ 3;3.8e-03;ABUW_1633,ABUW_2312
02010 ABC transporters [PATH:ko02010]	KEGG	ko02010	0;5/49;4.6e-05;ABUW_2420,ABUW_2421,ABUW_2422,ABUW_2423,ABUW_2424
02020 Two-component system [PATH:ko02020]	KEGG	ko02020	0;6/58;7.6e-06;ABUW_0585,ABUW_0678,ABUW_0679,ABUW_0680,ABUW_1515,ABUW_3641
00920 Sulfur metabolism [PATH:ko00920]	KEGG	ko00920	1;7/38;1.5e-08;ABUW_0280,ABUW_1021,ABUW_1943,ABUW_2380,ABUW_2381,ABUW_2382,ABUW_2385
00190 Oxidative phosphorylation [PATH:ko00190]	KEGG	ko00190	0;4/39;3.3e-04;ABUW_1793,ABUW_1794,ABUW_1795,ABUW_3487
00620 Pyruvate metabolism [PATH:ko00620]	KEGG	ko00620	0;4/22;4.6e-05;ABUW_0031,ABUW_3396,ABUW_3811,ABUW_3812
00860 Porphyrin and chlorophyll metabolism [PATH:ko00860]	KEGG	ko00860	0;3/17;4.3e-04;ABUW_0306,ABUW_0377,ABUW_0684
03420 Nucleotide excision repair [PATH:ko03420]	KEGG	ko03420	0;2/ 7;1.7e-03;ABUW_1958,ABUW_2521
00250 Alanine, aspartate and glutamate metabolism [PATH:ko00250]	KEGG	ko00250	0;2/ 9;2.6e-03;ABUW_2287,ABUW_2936
Cell outer membrane	KEYWORDS	keyword	0; 3/ 32;2.7e-03;ABUW_0294,ABUW_0641,ABUW_2312
Antiviral defense	KEYWORDS	keyword	5; 3/ 3;1.9e-06;ABUW_1088,ABUW_1089,ABUW_1091
Amino-acid transport	KEYWORDS	keyword	0; 6/ 50;4.6e-06;ABUW_1156,ABUW_2285,ABUW_2420,ABUW_2422,ABUW_2423,ABUW_2424
Cell adhesion	KEYWORDS	keyword	3; 2/ 2;1.3e-04;ABUW_2052,ABUW_2310
ATP-binding	KEYWORDS	keyword	0;10/193;1.9e-06;ABUW_0682,ABUW_0918,ABUW_1958,ABUW_2381,ABUW_2521,ABUW_2522,ABUW_2737,ABUW_3032,ABUW_3549,ABUW_3879
3D-structure	KEYWORDS	keyword	0;21/334;0.0e+00;ABUW_0203,ABUW_0280,ABUW_0290,ABUW_0291,ABUW_0306,ABUW_1087,ABUW_1090,ABUW_1351,ABUW_1463,ABUW_1633,ABUW_1793,ABUW_1794,ABUW_2287,ABUW_2382,ABUW_2385,ABUW_2421,ABUW_2888,ABUW_2975,ABUW_3031,ABUW_3204,ABUW_3487
Membrane	KEYWORDS	keyword	1; 2/ 4;7.1e-04;ABUW_0681,ABUW_0967
Phosphoprotein	KEYWORDS	keyword	3; 2/ 2;1.3e-04;ABUW_0678,ABUW_0679
Reference proteome	KEYWORDS	keyword	0; 7/ 84;5.1e-06;ABUW_0680,ABUW_0795,ABUW_0887,ABUW_1143,ABUW_1943,ABUW_3723,ABUW_3787
Iron	KEYWORDS	keyword	0; 2/ 7;2.0e-03;ABUW_1624,ABUW_3037
Chaperone	KEYWORDS	keyword	0; 3/ 21;9.2e-04;ABUW_0917,ABUW_2311,ABUW_3878
Cell inner membrane	KEYWORDS	keyword	0;14/188;9.5e-12;ABUW_0292,ABUW_0642,ABUW_1142,ABUW_1668,ABUW_1795,ABUW_2229,ABUW_2230,ABUW_2231,ABUW_2380,ABUW_3550,ABUW_3551,ABUW_3811,ABUW_3812,ABUW_3814
Hydrolase	KEYWORDS	keyword	0; 3/ 72;2.5e-02;ABUW_0528,ABUW_2224,ABUW_2936
PF16970	Pfam	Type-1 fimbrial protein, A	3;2/ 2;1.3e-04;ABUW_2052,ABUW_2310
PF00202	Pfam	Aminotransferase class-III	0;2/ 8;1.7e-03;ABUW_0203,ABUW_1463
PF00072	Pfam	Response regulator receiver domain	1;5/25;3.9e-06;ABUW_0678,ABUW_0679,ABUW_0682,ABUW_1515,ABUW_3641
PF05157	Pfam	Type II secretion system (T2SS), protein E, N-terminal domain	3;2/ 2;1.3e-04;ABUW_1351,ABUW_3549
PF08028	Pfam	Acyl-CoA dehydrogenase, C-terminal domain	1;2/ 4;4.7e-04;ABUW_3487,ABUW_3488
PF00577	Pfam	Outer membrane usher protein	2;2/ 3;2.6e-04;ABUW_1633,ABUW_2312
PF00210	Pfam	Ferritin-like domain	3;2/ 2;1.3e-04;ABUW_0306,ABUW_3125
PF00437	Pfam	Type II/IV secretion system protein	5;4/ 5;1.5e-07;ABUW_1351,ABUW_3031,ABUW_3032,ABUW_3549
PF00528	Pfam	Binding-protein-dependent transport system inner membrane component	0;3/22;6.4e-04;ABUW_2380,ABUW_2423,ABUW_2424
PF00497	Pfam	Bacterial extracellular solute-binding proteins, family 3	1;2/ 5;6.5e-04;ABUW_2420,ABUW_2421
PF13953	Pfam	PapC C-terminal domain	2;2/ 3;2.6e-04;ABUW_1633,ABUW_2312
PF13954	Pfam	PapC N-terminal domain	2;2/ 3;2.6e-04;ABUW_1633,ABUW_2312
PF01584	Pfam	CheW-like domain	3;2/ 2;1.3e-04;ABUW_0680,ABUW_0682

## Sheet: Legend
Dataset EV2: Gene Set Enrichment Analysis (GSEA) performed for the A. baumannii AB5075 differentially expressed genes in the presence of 1.33% ace-K compared to a water control (presented in an excel Appendix file). Analysis was performed using the FUNAGE-Pro (version 3.0)4. Features in the table include the category in which the different genes are grouped, the classification system, the descrip…
