# Supplementary material for: Artificial sweeteners inhibit multidrug‐resistant pathogen growth and potentiate antibiotic activity
Source: EMBO Mol Med. 2022 Nov 22;15(1):e16397. doi: 10.15252/emmm.202216397 (PMC9832836; doi:10.15252/emmm.202216397)
Supplement: Supplementary file 11 — Dataset EV3 [file EMMM-15-e16397-s009.xlsx]

## Sheet: Dataset
Locustag	Gene	Description	logFC	FC	1/FC	PValue	FDR	Control Rep1	Control Rep2	Control Rep3	Ace-K Rep1	Ace-K Rep2	Ace-K Rep3
ABUW_1855		general substrate transporter:Major facilitator superfamily	3.66094	12.6489	0.0790583	7.37e-06	0.00050669	3.98992	4.08312	1.53131	34.6632	46.9628	40.4624
ABUW_1114	aroP3	aromatic amino acid transport protein	3.13201	8.76658	0.11407	5.53e-06	0.000409779	139.533	163.728	81.7832	1021.55	1058	1296.32
ABUW_2358		proton/sodium-glutamate symport protein	2.98166	7.89892	0.1266	9.58e-07	0.000144646	356.186	387.191	340.744	2627.23	2440.7	3495.62
ABUW_2165		outer-membrane receptor for Fe(III)-coprogen,Fe(III)-ferrioxamine B and Fe(III)-rhodotrulic acid	2.76854	6.81416	0.146753	3.37e-07	7.07e-05	27.8725	27.0696	27.0531	217.542	154.46	186.795
ABUW_0071	aroP1	aromatic amino acid transport protein	2.70512	6.52113	0.153348	4.33e-05	0.0015718	86.8093	59.6338	147.062	728.112	603.017	582.727
ABUW_2187		transporter, major facilitator family	2.63429	6.20871	0.161064	0.000149139	0.00341251	31.9764	38.462	24.7278	213.082	281.599	96.4909
ABUW_2828		TonB-dependent siderophore receptor	2.39461	5.25835	0.190174	1.22e-06	0.000176017	135.087	115.134	133.167	749.995	571.173	694.833
ABUW_3403		TonB-dependent receptor	2.08571	4.24484	0.23558	0.00197017	0.0165319	115.024	110.849	245.917	579.851	372.37	1050.35
ABUW_3777		shikimate transporter	2.04003	4.11253	0.243159	5.26e-05	0.00169619	24.4525	23.7426	22.4592	61.1894	108.985	120.503
ABUW_0143		TonB-dependent receptor protein	2.01935	4.05402	0.246669	7.77e-06	0.00050669	7.35286	6.65398	8.45055	31.4911	24.404	35.1099
ABUW_2098	atoE	short-chain fatty acid transporter	1.93335	3.8194	0.261821	3.01e-05	0.00122266	41.3242	62.1542	36.3544	162.145	189.816	182.326
ABUW_3020	emrA	RND family multidrug resistance secretion protein	1.92289	3.79183	0.263725	1.78e-06	0.00019763	42.4642	40.7808	40.1543	149.87	141.543	176.532
ABUW_0259		sulfate transporter	1.86648	3.64643	0.274241	0.00285704	0.0211949	1366.49	2272.54	653.245	5397.17	6332.84	3921.71
ABUW_0922		multidrug efflux protein	1.84283	3.58713	0.278775	3.61e-06	0.00031707	93.6492	106.665	82.6907	348.241	346.478	320.556
ABUW_2182		TonB-dependent receptor	1.8216	3.53473	0.282907	0.000131338	0.00309957	273.994	254.868	435.799	1139.47	939.078	1331.23
ABUW_1655		TonB-dependent siderophore receptor	1.78294	3.44127	0.29059	1.29e-05	0.000733409	11.3998	9.5777	12.9878	45.145	35.3561	36.3376
ABUW_1930		multidrug resistance efflux pump	1.69697	3.24218	0.308434	1.74e-05	0.000866118	23.7685	22.1295	29.7754	82.5206	70.2359	92.5626
ABUW_1646		TonB-dependent siderophore receptor	1.68959	3.22565	0.310015	0.00065342	0.00827957	59.6209	62.1038	94.6575	208.945	158.209	330.77
ABUW_3286		major facilitator superfamily MFS_1	1.67504	3.19327	0.313158	3.81e-05	0.00141091	18.4106	16.03	22.4592	56.2243	52.0222	73.4117
ABUW_3362		efflux transporter, RND family, MFP subunit	1.64792	3.13382	0.319099	1.5e-05	0.000792228	113.485	128.644	97.6067	398.168	320.228	346.336
ABUW_1800		ferrichrome-iron receptor	1.62349	3.08119	0.32455	0.00453813	0.0284651	31.1784	28.2794	68.1149	110.978	89.3425	192.638
ABUW_3425		MotA/TolQ/ExbB proton channel	1.60169	3.03498	0.329491	7.66e-05	0.00222465	213.689	216.254	268.489	716.527	551.471	851.723
ABUW_3019	emrB	multidrug resistance protein B	1.57638	2.98221	0.335322	1.17e-05	0.000702442	32.0334	34.5805	35.2201	86.4742	102.318	114.954
ABUW_0928		lytic transglycosylase, catalytic	1.51033	2.84875	0.351031	0.000333789	0.00550388	10.6018	17.7439	17.2981	43.9037	34.2251	51.9529
ABUW_2939		major facilitator family transporter	1.49782	2.82416	0.354087	9.59e-06	0.000613632	30.9504	32.1105	28.074	77.3257	92.3781	87.7503
ABUW_3560		HlyD family secretion protein	1.49254	2.81384	0.355387	5.54e-05	0.00177366	23.8825	24.0451	28.1307	76.3603	55.4745	82.1523
ABUW_2316		hypothetical protein	1.49063	2.81012	0.355857	0.000393493	0.00611453	38.9303	57.5166	28.2441	112.77	119.937	117.852
ABUW_2628	pcaK2	4-hydroxybenzoate transporter	1.43196	2.69812	0.370628	7.85e-05	0.0022633	11.9128	8.51911	9.98186	29.1925	29.88	22.981
ABUW_2969		high-affinity choline transport protein	1.3291	2.51246	0.398016	1.98e-05	0.000878282	44.1172	38.3612	40.608	110.334	94.4614	104.446
ABUW_0995	tolR	protein TolR	1.31269	2.48404	0.40257	0.000234406	0.00442558	33.1734	53.4335	45.1452	120.402	96.3066	110.633
ABUW_3364		RND efflux system, outer membrane lipoprotein, NodT family	1.27923	2.42709	0.412017	5.18e-05	0.00169619	114.112	134.34	101.86	294.178	273.027	283.089
ABUW_2300	bla-OXA-69	carbapenem-hydrolyzing oxacillinase OXA-69	1.25926	2.39374	0.417757	0.000228993	0.00439045	80.0835	73.5971	56.9987	184.533	182.971	136.855
ABUW_0729	uppP	undecaprenyl-diphosphatase UppP	1.25742	2.39069	0.41829	0.00132302	0.0124581	73.1296	97.1884	123.866	230.414	177.018	295.856
ABUW_2968	betT	high-affinity choline transport protein	1.25609	2.38848	0.418676	0.000139691	0.00327624	134.061	162.266	159.54	370.17	298.681	419.993
ABUW_3363	macB	macrolide export ATP-binding/permease protein MacB	1.21167	2.31605	0.431769	4.91e-05	0.00165376	140.673	165.593	137.931	359.137	332.787	336.908
ABUW_0600		TonB-dependent receptor	1.20418	2.30407	0.434015	0.000165549	0.00363971	51.812	47.9893	64.8821	119.482	114.639	145.301
ABUW_3124		major facilitator superfamily MFS_1	1.18212	2.2691	0.440703	0.0263309	0.088143	42.8632	88.5685	24.5577	89.5084	137.02	127.672
ABUW_1206		dipeptide/tripeptide permease	1.1796	2.26515	0.441473	0.000634884	0.00812652	496.118	583.433	374.887	1106.56	1218.12	969.918
ABUW_0030		uracil-xanthine permease	1.13118	2.19038	0.456541	0.00256722	0.0200493	63.2118	52.9798	87.1712	130.102	118.865	196.419
ABUW_2870		electron transport complex, rnfaBcdge type, B subunit	1.12597	2.18249	0.458193	0.00684774	0.0370977	8.49284	12.9551	13.6683	19.9061	19.2851	37.467
ABUW_2916	pfeA	TonB dependent outer membrane siderophore receptor protein	1.07558	2.10756	0.474482	8.05e-05	0.00228611	25.5925	25.7086	28.0173	60.086	50.6532	56.4214
ABUW_2790		glucarate transporter	1.04526	2.06374	0.484556	0.000517961	0.00716418	6.66887	6.95643	6.29538	16.2283	11.0116	13.8476
ABUW_1902	sndH2	L-sorbosone dehydrogenase	1.02282	2.03189	0.492152	0.0382609	0.11358	363.767	615.09	188.975	799.967	997.589	575.508
ABUW_2806		putrescine importer	1.02115	2.02954	0.492722	0.000771534	0.0091041	18.1257	18.4497	12.7609	30.066	32.7966	37.3197
ABUW_1142	cstA	carbon starvation protein A	-1.03133	0.489259	2.04391	0.00218947	0.0177413	1826.47	2004.86	1468.35	730.043	1093	769.914
ABUW_0967		putative RND family drug transporter	-1.03794	0.487023	2.05329	0.00130341	0.012366	176.241	198.057	127.666	75.3948	97.3185	71.7912
ABUW_1156		transporter, drug/metabolite exporter family	-1.11197	0.462662	2.1614	0.00623395	0.0349768	4.44591	3.78067	6.40881	2.20668	1.54757	2.94629
ABUW_2229		TonB family protein	-1.12366	0.458929	2.17899	0.00241225	0.019043	15.1617	15.1731	8.39384	6.75795	5.23794	5.74526
ABUW_1668		benzoate transporter	-1.12941	0.457101	2.1877	0.000587172	0.00767184	44.2312	50.2577	64.315	19.5843	25.7135	27.3023
ABUW_1793	ybgT	cyd operon protein YbgT	-1.15387	0.449419	2.22509	0.00409884	0.0264568	110.92	81.5617	67.8313	37.0998	53.3317	26.6148
ABUW_2230		biopolymer transport protein	-1.15447	0.449232	2.22602	0.000822803	0.00950124	45.3711	47.7877	28.5844	16.4581	19.6423	18.6107
ABUW_0642	gcd	glucose dehydrogenase	-1.18417	0.440079	2.27232	0.000775223	0.00911914	2525.39	3368.73	2518.95	999.947	1300.44	1402.04
ABUW_0527		hypothetical protein	-1.1887	0.438697	2.27948	4.62e-05	0.00159889	154.638	133.281	149.331	68.0852	65.2361	58.4838
ABUW_1795	cydA	cytochrome D ubiquinol oxidase subunit I	-1.27601	0.412936	2.42168	0.00110524	0.0113407	1635.41	1105.92	1263.61	461.977	725.394	466.447
ABUW_2312		fimbrial biogenesis outer membrane usher protein	-1.29645	0.407128	2.45623	0.000358113	0.00578412	23.1986	29.5396	33.1216	11.9069	9.04734	13.9458
ABUW_2231		biopolymer transport protein ExbD/TolR	-1.30859	0.403716	2.47699	0.00281471	0.0210046	12.9958	17.2399	8.22369	4.64322	6.78551	4.17391
ABUW_1794	cydB	cytochrome D ubiquinol oxidase, subunit II	-1.3234	0.399593	2.50254	0.00190485	0.0161564	1392.03	927.676	902.621	376.79	589.625	321.244
ABUW_2380	tauC	taurine transport system permease protein	-1.33015	0.397727	2.51429	0.000770956	0.0091041	44.5161	40.428	61.0822	14.0216	24.4635	19.6419
ABUW_3551	pilD	type IV pilus prepilin peptidase PilD	-1.40304	0.378132	2.64458	0.00111061	0.0113649	86.2963	59.9866	127.779	30.8475	31.8443	40.9043
ABUW_2420		ABC transporter, periplasmic binding protein	-1.47669	0.359313	2.78309	0.000577458	0.00762407	54.605	66.5902	44.9751	15.2629	27.7372	16.7938
ABUW_2422		glutamate/aspartate ABC transporter, ATP-binding protein	-1.57603	0.335403	2.98149	0.000643888	0.00819396	14.9337	6.85562	12.6475	4.09155	3.63084	3.78107
ABUW_1021	cysP	thiosulfate-binding protein	-1.6325	0.32253	3.10049	0.00616196	0.0347796	217.622	65.0779	104.356	32.7324	36.1298	55.9304
ABUW_2285	putP	sodium/proline symporter	-1.66436	0.315485	3.16972	0.00183382	0.0157733	872.368	748.17	1583.54	279.788	252.968	478.035
ABUW_2311		pili assembly chaperone	-1.71119	0.305407	3.27431	4.57e-05	0.00159805	10.6018	13.7616	16.2205	3.63182	3.98797	4.76317
ABUW_1138		hypothetical protein	-1.75845	0.295567	3.38333	7.39e-06	0.00050669	567.31	546.887	554.334	145.503	191.423	156.251
ABUW_2424		ABC-type amino acid transport system	-1.8669	0.274162	3.64747	0.00012927	0.00308531	44.8581	21.8775	30.9665	8.04518	9.70208	9.03528
ABUW_2382	tauA	taurine ABC transporter, periplasmic binding protein	-1.95805	0.257377	3.88536	0.00144921	0.0132821	407.542	174.869	260.096	45.8805	59.9982	110.928
ABUW_0280	sbp	thiosulfate-binding protein	-2.1804	0.220614	4.5328	3.2e-05	0.00126208	98.4371	59.4321	104.526	17.0098	17.3209	23.5212
ABUW_2381	tauB	taurine import ATP-binding protein	-2.33696	0.197926	5.05238	6.94e-05	0.00209722	79.2285	45.5697	89.0995	11.4471	18.8089	12.1289
ABUW_2423		ArtM protein	-2.35699	0.195198	5.12301	0.000485959	0.00689675	12.9958	7.76298	15.9937	1.10334	2.91658	3.19181
ABUW_3550	pilC	pilin biogenesis protein	-2.60806	0.164019	6.09685	0.000176643	0.00376838	84.1874	48.695	136.286	10.4357	15.2972	18.4143
ABUW_1633		hypothetical protein	-2.64352	0.160037	6.24855	0.012323	0.054296	896.821	1864.53	251.929	80.2679	297.312	104.79
ABUW_3811	dld	D-lactate dehydrogenase	-3.01509	0.1237	8.08409	6.09e-08	2.3e-05	231.473	236.519	203.494	26.1124	28.2134	28.7263
ABUW_0292	comO	pilus assembly protein, PilO	-3.18042	0.110306	9.06571	0.000111766	0.00279488	55.9159	29.2876	106.965	6.39017	7.38073	7.41483
ABUW_0681	pilJ	type IV pilus methyl-accepting chemotaxis sensory transducer PilJ	-3.19902	0.108893	9.18333	4.03e-06	0.000341379	918.537	639.538	1232.82	83.3941	114.699	105.821
ABUW_0291	comN	type 4 fimbrial biogenesis protein PilN	-3.43779	0.092283	10.8362	5.85e-05	0.00184219	62.4708	30.0437	104.81	5.97642	7.08312	5.156
ABUW_3812	lldD	L-lactate dehydrogenase (cytochrome)	-3.45047	0.0914754	10.9319	1.33e-07	3.35e-05	520.058	575.468	430.014	40.8235	52.3794	46.3549
ABUW_2287	putA	delta-1-pyrroline-5-carboxylate dehydrogenase	-5.07819	0.0296014	33.7822	1.75e-08	1.32e-05	6281.28	5827.53	5314.49	169.179	189.042	157.528
ABUW_3814	lldP	L-lactate permease	-5.11165	0.0289227	34.5749	1.46e-08	1.32e-05	871.114	961.198	804.561	24.4114	21.666	30.1504
ABUW_0304	pilA	type IV pilin structural subunit	-5.41351	0.0234623	42.6215	3.66e-07	7.27e-05	1096.94	512.407	938.409	20.1359	16.3685	23.2266

## Sheet: Legend
Dataset EV3: List of membrane-related genes that are differentially regulated in the presence of 1.33% ace-K. The genes were designated as membrane-related based on the gene ontology terms associated with them in their annotation.
